# Supplementary material for: Portrait of Candida albicans Adherence Regulators
Source: PLoS Pathog. 2012 Feb 16;8(2):e1002525. doi: 10.1371/journal.ppat.1002525 (PMC3280983; doi:10.1371/journal.ppat.1002525)
Supplement: Table S2 — NanoString expression data for mutant strains. NanoString measurements of reporter gene expression are provided as raw numbers for individual assays, as well as means and standard deviations. (XLS) [file ppat.1002525.s004.xls]

## Sheet: Legend
The raw data, in a form of digital counts for each of the 300 genes in every sample, were first adjusted for binding efficiency and background subtraction using the manufacturer included positive and negative controls, following nCounter data analysis guidelines. Second, mutant strain data sets were normalized to the control wildtype strain DAY185 using three groups of control genes: ACT1, TDH3 (…

## Sheet: normalized data & statistics
Gene	Orf19	wt-1	wt-2	wt-3	wt-4	wt-5	wt-6	wt average		ace2-1	ace2-2	ace2-3	ace2 average	p-value		ada2-1	ada2-2	ada2-3	ada2 average	p-value		arg81-1	arg81-2	arg81-3	arg81 average	p-value		bcr1-1	bcr1-2	bcr1-3	bcr1 average	p-value		cas5-1	cas5-2	cas5-3	cas5 average	p-value		cbk1-1	cbk1-2	cbk1-3	cbk1 average	p-value		crz2-1	crz2-2	crz2-3	crz2 average
ACE2	orf19.6124	1009.47	1260.13	1483.82	1060.63	960.745	977.173	1125.33		14.5555	15.1282	7.25396	12.3125	4.41379e-05		1010.24	1025.66	1145.17	1060.36	0.51456		998.243	1141.84	1075.58	1071.89	0.588086		715.004	906.126	626.969	749.366	0.0196404		666.472	619.528	439.065	575.022	0.00181486		768.515	809.367	810.155	796.012	0.0108425		839.057	1445.17	1250	1178.08
ADH1	orf19.3997	43837.2	50262.3	44083.3	58740.5	49460.7	55375.3	50293.2		41119.3	50694.9	44322.3	45378.8	0.243997		27984.2	28539.5	31064.9	29196.2	0.000154846		60183.1	67525	60506.1	62738.1	0.0114739		23158.6	22326.2	24121.3	23202	6.81314e-05		33911.6	33834.4	32227.1	33324.3	0.000723791		24221.9	21162	21914	22432.6	3.12699e-05		28289.9	41723.3	38028.3	36013.8
ADH5	orf19.2608	16616.1	22291.4	18217.8	23381.1	14080.2	17086.5	18612.2		14368.4	19112	16705.6	16728.7	0.381846		6551.28	6681.64	6718.31	6650.41	0.00042629		22707.3	26722.5	24029.8	24486.5	0.0177739		9211.13	6166.12	7749.76	7709	0.000361986		12244.6	9049.14	8556.54	9950.08	0.00262072		1537.57	1681.58	1576.15	1598.44	7.8975e-05		11004	17255.5	13665.9	13975.2
AGP2	orf19.4679	74.4914	72.4757	91.7521	75.7046	100.451	73.1917	81.3444		163.345	90.5362	122.396	125.426	0.165893		112.624	127.581	128.824	123.01	0.00163068		170.146	102.831	124.014	132.33	0.116844		41.5308	81.5332	91.8156	71.6266	0.597711		92.5973	81.9072	95.4777	89.9941	0.218889		450.734	520.729	381.855	451.106	0.0106939		65.998	85.8484	91.4269	81.0911
ALS1	orf19.5741	879.141	1088.27	1691.4	877.102	677.315	1032.64	1040.98		724.001	662.148	658.498	681.549	0.0530175		1136.05	1059.83	1221.48	1139.12	0.537649		2792.45	1705.31	1963.8	2153.85	0.0581945		28.4067	28.3856	67.6812	41.4912	0.000870107		800.604	560.71	316.607	559.307	0.053724		317.237	410.522	272.035	333.264	0.00346326		817.559	1666.55	1315.49	1266.53
ALS2	orf19.1097	133.99	122.225	171.248	135.656	152.135	152.29	144.591		175.205	160.358	109.5	148.355	0.871911		213.109	182.974	181.727	192.603	0.01824		161.283	128.285	141.753	143.774	0.948469		132.018	124.212	111.753	122.661	0.0520132		131.465	146.917	100.764	126.382	0.316196		214.212	258.331	219.87	230.804	0.0105946		173.487	150.418	143.815	155.907
ALS3	orf19.1816	11027.9	11659.5	8650.86	15879.8	5902.44	7673.82	10132.4		3933.76	4757.45	4423.19	4371.47	0.00983819		1092.14	1068.08	1127.88	1096.04	0.00151287		19549.4	19819.7	19251.7	19540.2	0.00117986		480.152	452.761	381.428	438.114	0.00109754		3602.15	2513.07	1173.81	2429.68	0.00219703		357.866	385.332	352.57	365.256	0.00106275		8383.9	8537.78	8098.71	8340.13
ALS4	orf19.4555	4722	3540.46	5003.75	3166.29	5260.55	5149.87	4473.82		3363.4	2705.61	2791.85	2953.62	0.00859374		3171.94	2810.02	2312.09	2764.68	0.00622273		3045.69	2172.75	2248.89	2489.11	0.00376995		6269.95	7375.63	5344.72	6330.1	0.0609161		5115.71	3922.65	3382.46	4140.27	0.623128		12619.3	18884.4	14555.1	15352.9	0.0241528		4166.05	5165.9	4623.98	4651.97
ALS5	orf19.5736	390.873	334.79	489.234	413.393	368.876	308.432	384.267		375.748	280.453	296.491	317.564	0.149397		513.72	541.261	597.83	550.937	0.00361247		419.588	365.475	368.558	384.541	0.993282		196.257	211.986	206.192	204.812	0.00083514		389.823	391.478	294.582	358.628	0.563404		417.36	450.406	437.681	435.149	0.115185		451.237	443.917	450.082	448.412
ALS6	orf19.7414	201.044	198.206	157.116	195.608	160.472	175.917	181.394		247.443	160.358	192.403	200.068	0.545247		203.82	314.974	333.315	284.037	0.1214		161.283	167.624	172.163	167.023	0.14405		162.411	162.865	158.972	161.416	0.0548393		168.047	177.874	176.529	174.15	0.430023		176.485	151.273	131.098	152.952	0.146704		192.405	166.351	240.531	199.762
ALS7	orf19.7400	526.87	563.637	581.096	565.108	513.926	528.264	546.484		701.359	476.886	458.611	545.619	0.992208		740.868	819.405	837.929	799.401	0.00710708		529.748	427.954	504.134	487.279	0.182596		522.287	568.719	586.046	559.017	0.603933		546.819	509.115	427.612	494.515	0.274152		434.772	531.225	459.645	475.214	0.118142		618.92	585.635	605.231	603.262
ALS9	orf19.5742	119.824	138.507	167.715	112.41	135.463	139.963	135.647		182.752	121.258	84.6295	129.547	0.853909		197.91	232.474	254.978	228.454	0.0157432		139.757	123.657	124.014	129.143	0.51442		115.44	120.186	144.282	126.636	0.482056		134.514	112.864	100.764	116.047	0.185919		141.659	160.719	130.183	144.187	0.50345		139.95	142.033	147.845	143.276
AOX1	orf19.4774	261.487	280.518	268.411	232.314	290.516	281.724	269.162		340.167	301.865	278.99	307.007	0.153034		354.971	346.796	365.871	355.879	5.90841e-05		251.183	202.335	245.653	233.057	0.125326		304.013	373.845	305.877	327.912	0.110604		350.193	303.766	450.518	368.159	0.144871		227.271	240.488	259.222	242.327	0.0829429		294.734	277.881	304.001	292.205
AOX2	orf19.4773	92.4355	154.788	281.66	85.4926	90.4476	82.4369	131.21		147.172	128.706	126.081	133.986	0.935465		88.9801	132.295	227.509	149.595	0.739425		84.0443	47.2934	61.9279	64.4219	0.0955584		1487.94	2287.96	1993.19	1923.03	0.0151911		289.224	71.5882	815.249	392.02	0.358606		132.953	235.24	77.1032	148.432	0.774971		700.611	640.981	631.425	657.672
ARG81	orf19.4766	602.424	596.201	637.627	543.085	562.276	498.474	573.348		591.385	439.647	433.741	488.258	0.234297		728.202	666.19	742.297	712.229	0.00647622		24.5327	18.3678	18.8476	20.5827	1.00127e-06		587.907	522.819	520.988	543.905	0.366598		686.287	647.39	601.168	644.948	0.0771138		633.567	666.622	675.625	658.605	0.00901958		608.601	641.819	575.007	608.476
ARO8	orf19.2098	2495.05	2476.73	2579.99	2270.68	2362.89	2159.54	2390.81		1988.71	2025.08	1960.99	1991.59	0.00111384		2343.57	2002.7	1815.62	2053.96	0.147101		4329.62	4282	4244.52	4285.38	9.01915e-08		2002.55	2172.81	1920.78	2032.05	0.0147042		3064.09	2681.27	3135.79	2960.38	0.0377592		2852.23	2544.34	2597.48	2664.69	0.0766879		3386.97	2668.64	2939.51	2998.37
ARO9	orf19.1237	425.817	448.762	363.806	406.052	313.857	339.25	382.924		363.887	299.072	297.412	320.124	0.0894168		493.455	472.904	476.764	481.041	0.00498134		498.093	467.293	459.787	475.058	0.00713287		438.017	636.362	516.791	530.39	0.110486		354.003	370.84	395.896	373.58	0.715726		807.693	672.92	759.821	746.811	0.00294227		367.826	386.894	393.664	382.795
ASH1	orf19.5343	706.311	641.427	705.641	697.247	707.325	697.76	692.619		147.172	84.0194	67.1279	99.4399	0.000334209		729.046	614.333	548.997	630.792	0.360733		691.822	726.467	686.592	701.627	0.604517		904.958	1076.84	730.852	904.217	0.166954		533.863	517.37	433.779	495.004	0.0155977		273.705	360.141	293.999	309.282	0.00155001		779.723	736.577	802.692	772.998
BCR1	orf19.723	859.308	783.439	878.766	881.996	780.684	816.922	833.519		1019.42	1007.53	839.041	955.333	0.161873		788.155	775.798	741.279	768.411	0.0282688		888.084	946.301	879.186	904.524	0.0520511		18.0456	51.7384	67.6812	45.8217	1.06899e-08		931.688	847.579	704.244	827.837	0.940926		1087.75	1173.58	1062.74	1108.02	0.00399755		762.525	904.291	865.155	843.99
CAP1	orf19.1623	1117.14	1088.27	1180.85	1060.63	962.413	1049.08	1076.4		853.384	1007.53	937.603	932.84	0.057175		1011.08	977.334	1040.39	1009.6	0.0976598		1083.08	986.797	1017.3	1029.06	0.294599		1029.98	1083.28	1049.85	1054.37	0.534101		957.6	916.716	824.059	899.459	0.0201106		1018.1	1021.38	1012.41	1017.3	0.104589		917.308	1172.63	1067.65	1052.53
CAS5	orf19.4670	947.139	1140.73	1406.98	1152.39	1050.78	893.965	1098.66		1380.62	1074.56	1087.75	1180.98	0.542662		1099.74	1037.44	972.222	1036.47	0.47989		1274.28	1223.99	1126.26	1208.18	0.245287		690.137	732.994	530.432	651.188	0.00288098		1725.81	1645.24	939.469	1436.84	0.306586		1476.63	1830.62	1603.61	1636.95	0.0123824		1103.91	1343.7	1252.02	1233.21
CAT1	orf19.6229	8531.81	10224.1	9157.87	9149.24	8356.61	8367.22	8964.47		8856.75	10393.5	10110.3	9786.85	0.220129		8069.54	7407.64	6417.17	7298.12	0.0478248		7950.97	7454.56	7557.9	7654.48	0.00565951		14824.8	13323.3	13372	13840	0.00187633		9328.7	7262.92	11936.9	9509.51	0.728722		6282.52	5193.51	5997.35	5824.46	0.00070958		12091	10297.9	10836	11075
CBK1	orf19.4909	578.814	674.895	738.323	606.707	620.629	574.49	632.31		630.199	513.193	542.435	561.943	0.17795		726.513	688.583	670.063	695.053	0.0805087		610.785	615.392	640.978	622.385	0.730313		639.022	597.709	519.939	585.557	0.338687		682.476	681.442	660.194	674.704	0.167758		933.935	872.343	892.521	899.599	6.69131e-05		790.042	692.972	663.663	715.559
CDR1	orf19.6000	4601.11	4988.61	5152.14	4640.61	4358.57	4412.3	4692.23		8117.12	7575.48	7509	7733.87	0.000231325		4191.99	3962.67	3604.15	3919.6	0.019545		4842.44	4118.86	4415.57	4458.96	0.403206		2684.31	2809.78	2625.93	2706.67	4.37367e-06		3106.01	3408.76	3085.57	3200.11	6.09285e-05		3267.23	3356.73	2860.14	3161.37	0.000676133		4804.96	5355.41	4901.03	5020.47
CDR2	orf19.5958	210.488	246.146	224.246	215.185	262.173	208.789	227.838		371.435	320.484	366.498	352.805	0.00508859		378.614	363.296	422.843	388.251	0.0038551		300.565	213.905	277.329	263.933	0.295742		148.596	167.697	179.959	165.417	0.00331084		248.069	258.363	240.842	249.091	0.0761423		227.271	254.133	272.95	251.451	0.214835		274.096	208.279	266.725	249.7
CHK1	orf19.896	475.872	515.697	579.33	528.403	403.888	457.384	493.429		501.895	395.892	417.16	438.316	0.242183		343.149	360.939	440.138	381.409	0.0359174		562.669	474.235	461.054	499.32	0.890663		250.826	195.881	272.299	239.668	0.000256195		456.127	398.701	365.062	406.63	0.0594229		505.874	565.862	464.221	511.985	0.651901		603.441	682.909	580.044	622.132
CHS1	orf19.5188	660.979	609.769	613.778	689.906	580.615	566.272	620.22		699.203	676.112	655.735	677.017	0.0429267		588.029	501.189	495.076	528.098	0.0654671		587.993	699.855	678.99	655.613	0.429073		757.139	828.015	646.907	744.02	0.130015		594.07	539.04	469.9	534.337	0.119788		822.204	749.54	727.79	766.511	0.0138102		658.476	671.169	639.484	656.376
CHT1	orf19.7517	266.209	272.378	230.429	284.924	240.499	269.397	260.639		361.731	292.555	294.649	316.312	0.119818		215.642	205.367	250.908	223.972	0.0937819		290.435	233.574	212.709	245.573	0.592201		153.431	245.808	195.698	198.312	0.133961		82.6897	98.4177	90.1917	90.433	5.50057e-07		735.14	806.218	764.397	768.585	0.000363238		309.352	246.015	287.881	281.083
CHT2	orf19.3895	2507.33	2999.55	2947.44	3031.7	3053.13	2550.92	2848.34		1379.54	1057.81	1085.91	1174.42	3.70833e-05		1609.77	1631.44	1585.69	1608.97	5.64771e-05		3417.96	3123.82	3099.09	3213.62	0.0470008		263.259	317.476	240.819	273.851	8.12148e-07		4550.22	3559.42	3138.43	3749.36	0.15764		289.667	297.166	282.101	289.645	1.83225e-06		3594.21	2792.75	2873.02	3086.66
CHT3	orf19.7586	1067.08	1067.46	1046.59	1045.95	929.068	974.091	1021.71		82.4812	19.783	38.5726	46.9456	1.34236e-08		1230.63	1088.12	1042.42	1120.39	0.215532		1128.66	1140.68	1161.74	1143.7	0.00239533		564.422	678.235	518.889	587.182	0.00371225		749.542	811.462	454.042	671.682	0.0806131		192.446	327.604	239.088	253.046	0.000200474		1088.43	1242.23	1139.18	1156.62
CIT1	orf19.4393	9487.56	10004.3	9770	9956.76	10107.2	9185.94	9751.95		7330.04	7797.98	7608.48	7578.83	3.42944e-05		6153.56	6173.68	5613.45	5980.23	3.48724e-05		9294.41	9755.89	9310.25	9453.52	0.207557		4686.08	5271.47	4999.49	4985.68	4.75114e-06		9973.45	9242.1	9780.24	9665.26	0.758046		11124.7	9437.02	11173.6	10578.4	0.282077		15117.9	11866.9	12973.8	13319.5
CNB1	orf19.4009	1404.24	1492.59	1508.55	1569.61	1334.21	1278.16	1431.23		1265.25	1365.02	1297.77	1309.35	0.0595793		1413.02	1475.87	1582.64	1490.51	0.416657		1437.62	1476.22	1453.17	1455.67	0.622972		1341.51	1244.34	1250.27	1278.7	0.0285944		1625.22	1575.07	1833.68	1677.99	0.0644321		1478.08	1541.98	1469.99	1496.69	0.241566		1508.93	1471.16	1432.35	1470.81
CPH1	orf19.4433	285.098	297.705	321.408	343.653	292.183	308.432	308.08		488.957	426.614	401.501	439.024	0.0267551		295.017	299.653	380.114	324.928	0.610863		527.216	402.5	433.179	454.298	0.053179		264.64	309.424	268.102	280.722	0.188445		263.312	313.053	264.628	280.331	0.226267		373.828	387.431	325.115	362.124	0.0837114		349.768	329.872	324.15	334.597
CPH2	orf19.1187	1071.8	1185.05	1396.38	1305.33	1129.14	1187.76	1212.58		1338.57	1229.1	1281.19	1282.95	0.263489		1109.03	1136.44	1175.7	1140.39	0.213643		1504.72	1506.3	1486.11	1499.05	0.0018305		876.637	899.684	881.955	886.092	0.00098253		786.124	875.44	546.546	736.037	0.0220753		481.206	482.944	434.935	466.362	6.91318e-06		1031.68	1321.06	1365.86	1239.53
CRH11	orf19.2706	350.263	444.239	394.722	527.179	335.531	401.912	408.974		108.358	70.9859	80.0238	86.4558	3.11389e-05		163.289	168.831	225.474	185.865	0.000370971		809.579	620.021	627.04	685.546	0.0292585		98.1716	133.876	127.493	119.847	6.13626e-05		136.038	143.821	111.336	130.398	8.63995e-05		1470.83	1135.79	1173.48	1260.03	0.0108068		362.667	376.832	420.866	386.788
CRH12	orf19.3966	27.2702	18.2037	20.2053	5.9646	5.41852	11.5566	14.7698		22.1028	2.09467	22.9133	15.7036	0.910478		17.2049	16.7947	44.3826	26.1274	0.34062		27.0651	22.9959	28.9842	26.3484	0.0227063		11.1382	18.7224	20.4618	16.7741	0.673057		10.2886	7.61028	22.3552	13.418	0.824296		9.61324	13.7759	9.3805	10.9232	0.348877		23.0026	12.0544	18.8898	17.9823
CRZ1	orf19.7359	405.04	432.48	420.337	360.782	417.226	372.122	401.331		444.751	381.928	404.264	410.314	0.702829		629.405	621.404	595.796	615.535	5.51011e-06		504.424	397.872	414.173	438.823	0.377616		417.294	549.393	424.45	463.713	0.280171		351.717	359.489	282.248	331.151	0.0831844		421.713	433.613	394.668	416.664	0.387454		453.817	427.146	462.172	447.711
CRZ2	orf19.2356	143.434	142.125	236.612	149.115	208.821	148.181	171.381		146.094	90.5362	101.21	112.613	0.0514295		135.423	174.724	316.02	208.722	0.57206		144.822	138.698	148.088	143.87	0.161241		20.1178	37.2436	68.7305	42.0307	0.000824601		89.5488	57.1416	79.6198	75.4367	0.00161191		125.698	105.09	102.728	111.172	0.0143931		-1.9348	5.34587	-0.251865	1.05307
CSA1	orf19.7114	3693.52	2718.24	2758.41	2860.41	3186.51	3202.2	3069.88		1795.72	1123.91	1135.65	1351.76	0.00321836		2558.05	3105.84	4861.62	3508.5	0.59531		5802.22	4737.87	4762.75	5100.95	0.0158111		198.329	224.871	215.636	212.945	7.32051e-06		2084.77	1541.02	1022.28	1549.36	0.020906		881.697	1198.77	1453.52	1177.99	0.000296093		1648.23	2100.09	1891.76	1880.03
CSA2	orf19.3117	126.435	97.8027	104.118	84.2691	98.7838	77.3007	98.1182		78.1684	22.5759	29.3613	43.3685	0.0720201		36.6265	91.045	168.501	98.7243	0.988902		138.491	101.674	98.6729	112.946	0.378836		14.5919	16.3066	50.8921	27.2635	0.00977128		73.5443	31.344	62.8809	55.9231	0.055309		54.5959	77.801	111.88	81.4255	0.429085		48.7999	74.1085	76.315	66.4078
CSH1	orf19.4477	6781.79	5312.44	6367.55	6961.61	7749.73	6376.41	6591.59		17758.2	19549.5	19031.5	18779.8	8.67807e-05		6196.63	5173.06	3531.92	4967.2	0.157976		4177.68	4049.44	4143.15	4123.42	0.000611373		14556.1	14716.4	13630.2	14300.9	6.40704e-06		3959.58	4326.12	6316.17	4867.29	0.125875		8340.12	7869.98	8145.25	8118.45	0.00446339		9371.94	7409.07	8016.09	8265.7
CZF1	orf19.3127	335.152	336.6	422.987	349.77	282.18	326.923	342.269		410.249	340.965	360.971	370.728	0.351178		422.524	505.904	539.84	489.423	0.030081		420.854	324.979	409.104	384.979	0.30192		321.972	320.697	297.483	313.384	0.201926		377.629	290.352	261.985	309.989	0.470061		1290.89	1510.49	1185.38	1328.92	0.00746852		408.242	432.177	435.978	425.466
DAK2	orf19.4777	1986.01	2097.73	1946.67	2488.46	2007.77	1914.03	2073.44		2492.22	2631.13	2380.1	2501.15	0.00793069		1836.07	1746.94	1568.4	1717.14	0.0219932		2221.4	2284.98	2142.45	2216.28	0.183061		2320.29	1787.89	1966.95	2025.04	0.802813		2618.25	2306.69	2229.24	2384.73	0.0983363		1750.88	1729.86	1865.35	1782.03	0.0204509		2024.01	2122.73	1884.7	2010.48
DCW1	orf19.1989	1735.73	1670.79	1679.91	1628.34	1839.38	1770.21	1720.73		1873.35	1791.41	1666.22	1776.99	0.465561		2053.09	1954.37	1685.4	1897.62	0.244087		2011.21	1958.7	1814.28	1928.06	0.0487291		1752.5	1982.77	1493.71	1742.99	0.890683		1606.92	1578.17	1346.49	1510.53	0.110678		1972.89	2101.42	2079.5	2051.27	0.00177058		1899.32	1687.51	1741.64	1776.16
DDR48	orf19.4082	4406.56	5725.81	4646.89	4437.51	3474.94	3602.83	4382.42		7915.5	10268.8	9294.16	9159.47	0.00817257		2121.49	1822.37	1022.07	1655.31	0.00127199		4875.36	5194.9	4760.21	4943.49	0.164577		24431.6	25457.1	27579.8	25822.8	0.000604531		2897.19	1521.41	2488.26	2302.29	0.0121917		8113.75	8470.34	7983.27	8189.12	2.57067e-05		5938.32	6089.16	5878.27	5968.58
DFG5	orf19.2075	443.761	497.606	456.552	506.379	482.248	487.174	478.954		518.068	450.819	461.375	476.754	0.930246		741.712	650.869	636.49	676.357	0.0194476		576.597	570.268	548.482	565.116	0.000447546		451.831	610.593	406.612	489.679	0.879107		451.555	492.604	420.564	454.908	0.37554		724.983	787.326	715.893	742.734	0.00230563		478.755	497.585	485.343	487.228
EAP1	orf19.1401	220.877	247.051	238.379	179.703	225.494	245.77	226.212		316.447	196.666	220.037	244.383	0.674363		341.46	303.189	396.392	347.013	0.0330306		282.838	255.558	254.522	264.306	0.0320461		194.875	210.376	219.833	208.361	0.19921		214.536	203.672	200.316	206.175	0.11844		264.999	285.62	231.767	260.795	0.142573		294.734	255.239	280.829	276.934
ECE1	orf19.3374	32987.7	40037.5	25232	52652.3	16441	23090.8	31740.2		5350.49	11806.7	9896.59	9017.93	0.00686865		756.912	896.012	1143.14	932.021	0.00221417		62420.5	66201.3	61235.9	63285.9	0.00150753		2390.74	1695.29	1922.88	2002.97	0.00257828		7472.94	3666.74	1870.68	4336.79	0.00290717		478.304	559.564	493.506	510.458	0.0020883		19749.3	23887.8	21346.8	21661.3
ECM33	orf19.3010.1	11535.1	11710.2	10439.5	11982.9	12252.9	12370.4	11715.2		9716.07	9706.45	9415.75	9612.76	0.000424142		9678.99	8961.01	8141.61	8927.2	0.00741798		14755.5	12663.5	13024	13481	0.0931254		7594.1	8984.56	6867.28	7815.31	0.0118803		9820.26	10606.3	9930.89	10119.1	0.00474106		10079.9	9153.63	9250.78	9494.78	0.00206907		11156.2	10501.7	10790.6	10816.2
ECM331	orf19.4255	664.756	887.46	589.929	874.655	527.264	508.746	675.469		1045.3	1178.83	1203.81	1142.65	0.000924207		524.698	467.011	705.671	565.793	0.316183		1097.01	1049.28	1008.43	1051.57	0.00197653		4634.96	4498.42	3846.29	4326.56	0.00250094		645.132	511.179	404.706	520.339	0.16677		3148.24	3301.1	3095.34	3181.56	1.07812e-07		704.051	571.38	553.85	609.76
EFG1	orf19.610	2886.04	3052.91	3354.64	3215.23	2898.07	2927.92	3055.8		3729.98	3093.82	3032.27	3285.36	0.415587		2346.1	2421.09	2493.19	2420.12	0.00020549		3221.7	3081.01	3050.94	3117.88	0.53225		2565.5	3144.77	2498.96	2736.41	0.254707		2687.61	2519.26	2192.24	2466.37	0.0334666		2088.97	2280.9	2199.38	2189.75	4.56019e-05		3221.01	3538.23	3198.43	3319.22
ENA2	orf19.6070	1510.96	1754	2287.62	1710.31	1440.91	1418.89	1687.12		1872.27	1538.18	1747.28	1719.25	0.851014		2411.96	2714.56	2935.74	2687.42	0.00413662		1655.4	1613.9	1649.56	1639.62	0.736191		492.585	759.567	707.767	653.307	0.000297007		1333.32	1477.04	1831.03	1547.13	0.511687		1977.24	2422.59	2109.7	2169.84	0.043595		1390.26	2317.28	2011.64	1906.39
ENA21	orf19.5170	2859.6	3427.39	5781.93	3218.9	3151.49	3067.63	3584.49		3000.05	2384.43	2447.35	2610.61	0.0887406		4506.11	4944.42	5274.67	4908.4	0.0337472		3559.77	3226.8	3499.48	3428.68	0.74611		1292.46	1788.7	1200.95	1427.37	0.00363604		3513.74	3712.14	2175.5	3133.79	0.521512		6301.39	6648.25	5607.48	6185.71	0.00197613		3605.39	5445.14	4741.85	4597.46
ENG1	orf19.3066	420.151	431.576	440.653	369.347	522.262	576.545	460.089		184.909	113.81	134.371	144.363	6.60486e-05		548.341	544.797	483.885	525.675	0.121679		558.871	365.475	505.401	476.582	0.816137		194.185	312.645	253.411	253.413	0.00589049		378.391	499.828	330.703	402.974	0.393951		147.463	184.859	142.08	158.134	6.70923e-05		563.886	499.263	562.917	542.022
ERG11	orf19.922	2143.72	2111.29	2029.7	2333.08	2252.85	2024.97	2149.27		2625.92	2618.1	2435.37	2559.8	0.00447626		2311.48	2122.91	2065.89	2166.76	0.854948		2763.33	2880.85	2677.15	2773.78	0.000516559		2142.77	2375.74	1779.12	2099.21	0.804354		1845.47	1887.74	1445.16	1726.12	0.0810934		2303.73	2301.89	2090.48	2232.03	0.393024		2192.55	2035.52	1935.08	2054.38
ERG1	orf19.406	1277.69	1306.26	1314.23	1567.16	1152.48	1333.63	1325.24		1225.36	1418.09	1452.52	1365.32	0.675447		1045.7	1137.62	1127.88	1103.73	0.00966493		1628.81	1654.4	1686.31	1656.51	0.00132663		880.091	803.857	897.694	860.547	0.000158998		1070.39	1141.67	1145.62	1119.23	0.0124665		1132.73	933.219	946.516	1004.15	0.0130656		1239.77	1276.62	1334.63	1283.67
ERG25	orf19.3732	1382.52	1526.97	1765.59	1612.43	1495.93	1270.97	1509.07		1321.32	1499.08	1515.16	1445.19	0.52118		1215.43	1224.84	1409.69	1283.32	0.0531856		1799.75	1618.53	1650.83	1689.7	0.0867345		1402.29	1710.59	1339.46	1484.11	0.862979		1281.5	1348.05	1279.53	1303.03	0.0325202		1639.15	1971.27	1817.76	1809.39	0.0616519		1545.04	1643.07	1492.8	1560.3
ERG3	orf19.767	1648.85	1559.53	1520.92	2038.21	1829.38	1688.03	1714.15		2037.23	2248.51	1945.33	2077.02	0.0282844		1170.67	1197.73	1163.49	1177.3	0.000922083		2517.69	2482.83	2367.99	2456.17	8.08068e-05		1032.05	1369.96	951.21	1117.74	0.0205842		1250.25	1296.46	987.043	1177.92	0.00873133		1362	1463.26	1366.58	1397.28	0.00865895		1399.72	1435.1	1591.53	1475.45
ERG6	orf19.1631	1830.18	1716.01	1694.93	1716.43	2004.44	1699.33	1776.89		1561.75	1592.18	1625.69	1593.21	0.0129989		1660.43	1809.41	1675.22	1715.02	0.403517		2050.46	1987.62	1918.18	1985.42	0.0134414		1295.23	1378.01	1135.89	1269.71	0.0040738		1619.12	1629.76	1302.44	1517.11	0.118811		1289.44	1374.05	1246.69	1303.39	0.000145521		1789.26	1575.98	1712.43	1692.56
EXG2	orf19.2952	263.376	241.623	287.843	327.747	187.147	181.053	248.132		234.505	204.114	185.034	207.884	0.186292		414.924	450.511	460.486	441.974	0.000190997		449.977	379.359	393.9	407.745	0.00228355		61.5623	56.5699	81.3224	66.4849	0.000330791		210.725	255.267	211.769	225.92	0.447598		601.643	507.084	514.555	541.094	0.00100926		280.115	213.311	289.896	261.107
FAV2	orf19.1120	307.764	394.49	283.427	424.404	237.164	268.369	319.27		620.496	665.871	690.738	659.035	3.57278e-05		151.467	180.617	287.533	206.539	0.0890092		436.049	418.698	404.036	419.594	0.0199658		3021.39	3449.16	2962.76	3144.44	0.00214578		371.532	405.925	439.946	405.801	0.0478467		405.751	295.067	313.217	338.012	0.698505		324.831	334.903	331.202	330.312
FBP1	orf19.6178	1884.95	1935.81	1964.33	1835.11	1946.08	1989.02	1925.88		1248	1402.26	1314.35	1321.54	0.00103235		1862.25	1768.16	1703.71	1778.04	0.0626977		1874.46	1962.17	1719.25	1851.96	0.41015		1331.15	1293.46	1359.4	1328	4.25284e-07		1754.01	1875.35	1958.78	1862.72	0.404184		2563.47	2529.65	2633.18	2575.43	3.73014e-05		1829.67	2074.93	1895.78	1933.46
FDH1	orf19.638	3964.57	5856.97	6093.73	3868.58	3589.98	3396.35	4461.7		3848.58	4491.2	4145.92	4161.9	0.585063		3058.78	2461.16	1516.51	2345.49	0.0182884		3718.05	3292.75	3183.98	3398.26	0.083661		11522.3	15446.8	13624.9	13531.4	0.00680895		4770.47	3608.95	5764.67	4714.7	0.763197		1438.9	1826.42	1364.75	1543.36	0.00135462		9914.54	7154.98	8171.24	8413.59
FGR23	orf19.1616	111.324	90.5664	82.0359	90.3867	85.4459	100.927	93.4477		109.436	104.501	96.6043	103.514	0.129353		85.6025	87.5093	118.65	97.2541	0.766322		116.966	113.244	93.6046	107.938	0.171632		37.3864	47.712	57.188	47.4288	0.00212162		67.4474	93.2582	61.9999	74.2352	0.171596		99.5786	91.4457	66.1211	85.7152	0.536058		79.7566	79.9785	72.2851	77.3401
FGR41	orf19.4910	1181.36	1120.83	1167.6	995.783	1154.14	1220.63	1140.06		66.3084	21.6449	32.1247	40.026	2.50337e-08		832.909	897.191	1012.92	914.339	0.026504		1218.56	1087.46	1084.45	1130.16	0.864262		644.548	783.725	610.18	679.485	0.00285265		922.543	951.801	788.82	887.721	0.015615		607.448	784.177	594.175	661.933	0.00535002		1157.22	1110.58	1139.18	1135.66
FGR6-4	orf19.3490	2606.49	2368.18	2535.82	2374.68	2362.89	2493.4	2456.91		2958	2554.8	2555.12	2689.31	0.219378		3117.05	3372.2	4364.12	3617.79	0.0909035		2397.4	2293.08	2286.9	2325.79	0.0528236		3513.89	4379.24	3766.54	3886.56	0.0280821		4081.52	4151.73	4231.74	4155	3.2287e-07		4108.84	3396.61	3929.97	3811.81	0.0206732		3108.36	2647.67	2915.33	2890.45
FLO8	orf19.1093	1380.63	1425.66	1690.51	1376.29	1419.24	1388.07	1446.73		1403.26	1283.1	1166.97	1284.44	0.123115		1222.18	1307.34	1281.5	1270.34	0.0161953		1494.6	1448.45	1412.62	1451.89	0.927889		1253.09	1589.8	1085.52	1309.47	0.4572		1377.53	1300.58	887.491	1188.53	0.225466		1824.88	1900.94	1736.31	1820.71	0.00167454		1424.65	1598.63	1626.79	1550.02
GAL1	orf19.3670	1418.41	1905.06	2272.6	1644.24	1264.18	1458.95	1660.57		714.298	901.405	896.152	837.285	0.00202408		1023.75	1145.87	1478.87	1216.16	0.0703779		1695.92	1910.1	1859.9	1821.97	0.363179		149.977	125.823	181.008	152.269	0.000159992		1279.98	1257.24	1107.74	1214.99	0.0320309		2155.72	1799.13	1956.86	1970.57	0.135221		961.164	2238.45	1785.97	1661.86
GCA1	orf19.4899	60.3251	57.0987	67.0199	70.8105	40.4305	52.6466	58.0552		77.0902	75.6408	98.4466	83.7259	0.0476564		46.7594	58.0449	111.529	72.1111	0.557401		94.1739	50.7645	68.2633	71.0672	0.414545		67.779	56.5699	75.0265	66.4585	0.283819		52.9672	55.0778	51.428	53.1576	0.326906		64.7533	64.1563	66.1211	65.0103	0.178464		57.399	70.7542	66.2404	64.7978
GCA2	orf19.999	371.041	379.113	381.472	358.335	355.538	377.258	370.459		394.077	396.823	356.365	382.422	0.461706		467.278	438.725	521.528	475.843	0.0450233		349.947	300.682	379.962	343.53	0.363903		675.632	571.94	603.884	617.152	0.0136024		367.722	426.563	573.857	456.047	0.297196		307.079	245.736	286.677	279.831	0.0309944		401.363	360.899	448.067	403.443
GCN4	orf19.1358	2640.49	2359.14	2310.58	2555.76	2331.21	2065.03	2377.04		2459.88	2745.64	2613.15	2606.22	0.0999393		3608.5	3474.74	3316.24	3466.49	0.000134699		2306.23	2627.46	2651.81	2528.5	0.332393		1859.56	2103.56	1597.59	1853.57	0.0452667		2263.11	2135.39	1781.7	2060.07	0.141629		2637.47	2709.13	2792.42	2713.01	0.00935784		2235.55	2347.47	2312.87	2298.63
GIN4	orf19.663	1044.41	1134.4	1308.93	1055.73	1074.12	1184.68	1133.71		1494.9	1297.06	1309.74	1367.24	0.0406613		1169.83	1142.33	1495.15	1269.1	0.356074		1332.52	1182.33	1250.44	1255.1	0.0936245		1277.96	1656.63	1407.66	1447.42	0.0908842		1109.26	1039.51	1138.57	1095.78	0.47821		1930.81	2088.82	1986.15	2001.93	2.74616e-05		1293.09	1326.93	1201.65	1273.89
GLK1	orf19.734	4654	4688.31	3931.43	5286.63	5280.56	5548.44	4898.23		4756.41	6019.84	5366.43	5380.9	0.334351		3404.15	3092.88	2614.25	3037.09	0.00143805		5229.9	5354.57	5156.81	5247.09	0.214459		4250.91	4605.52	4699.39	4518.6	0.214656		3690.55	3930.9	3709.31	3776.92	0.00466095		2457.54	2077.27	2298.22	2277.68	3.5297e-05		3921.83	4182.25	4211.93	4105.34
GNP1	orf19.1193	4322.51	5509.63	5569.94	5117.78	5123.84	5443.66	5181.23		4941.86	4907.34	4493.19	4780.8	0.137427		4748.46	4137.1	3220.6	4035.39	0.105804		6822.78	6213.08	6027.28	6354.38	0.0145564		2199.41	2371.71	1943.87	2171.66	3.21219e-06		3275.2	3567.67	2429.23	3090.7	0.00999292		5067.99	5105.35	4690.48	4954.61	0.359326		3779.09	4993.15	4464.8	4412.35
GPD1	orf19.1756	796.976	886.556	1268.3	1044.72	945.74	794.322	956.103		919.153	862.305	841.805	874.421	0.330216		1244.98	1242.51	1297.78	1261.76	0.00791743		1338.85	1133.74	1207.36	1226.65	0.0262768		502.946	661.325	474.818	546.363	0.0036286		969.032	924.971	713.054	869.019	0.453859		1401.17	1468.51	1426.98	1432.22	0.000955791		910.429	1025.88	1010.23	982.181
GPD2	orf19.691	1202.13	1364.15	2044.71	1677.28	1822.71	1129.21	1540.03		1783.86	1203.04	1189.99	1392.3	0.577929		1684.08	1441.69	857.259	1327.68	0.505428		2367.01	2097.54	2232.41	2232.32	0.00473238		577.546	779.699	444.388	600.544	0.00116037		1205.29	1240.73	787.939	1077.99	0.0695845		2936.39	4508.13	2945.25	3463.26	0.0567655		1061.77	1542.44	1285.27	1296.49
GPI1	orf19.6977	190.656	187.351	235.729	206.62	175.477	155.372	191.867		190.3	195.735	172.138	186.057	0.674939		200.443	201.831	245.821	216.032	0.259446		160.016	147.955	177.231	161.734	0.0704794		123.729	173.334	122.246	139.77	0.0632575		164.236	175.81	158.909	166.319	0.0784991		163.425	165.967	166.79	165.394	0.0644251		194.125	228.405	238.516	220.348
GPI19	orf19.3557	288.876	300.418	327.591	284.924	287.182	269.397	293.065		267.929	297.21	246.75	270.63	0.264462		448.701	425.761	593.761	489.407	0.0617399		295.5	308.781	264.659	289.647	0.835672		278.455	294.123	273.348	281.976	0.312674		343.334	295.511	328.06	322.302	0.159315		350.611	342.298	315.963	336.291	0.0261095		347.188	331.549	296.948	325.229
GPI2	orf19.8171	235.043	204.538	202.164	239.655	207.154	201.598	215.025		218.332	225.526	181.349	208.402	0.695535		349.06	332.653	397.409	359.707	0.0099348		295.5	213.905	212.709	240.705	0.449984		143.07	159.644	162.12	154.945	0.00047775		236.637	250.107	255.818	247.521	0.00998778		264.999	178.562	206.142	216.568	0.958173		201.004	256.916	210.307	222.742
GPI8	orf19.2799	313.431	328.459	315.225	346.1	390.55	344.386	339.692		313.213	340.034	284.516	312.588	0.239905		490.921	481.154	486.937	486.337	3.11604e-05		481.632	351.591	405.303	412.842	0.183985		288.126	382.703	313.222	328.017	0.730687		316.66	316.149	402.944	345.251	0.870818		397.045	428.365	389.177	404.862	0.0091817		377.285	320.648	357.396	351.776
GSC1	orf19.2929	3800.24	3781.97	4343.93	3725.43	4456.94	3959.28	4011.3		5315.99	4727.66	4646.1	4896.59	0.0281358		4414.91	4212.53	4249.16	4292.2	0.0906689		4852.57	3858.53	3969.56	4226.89	0.575316		3843.37	4628.87	3604.94	4025.73	0.968588		4973.2	5263.09	4704.84	4980.37	0.00659582		8469.26	8758.98	7956.73	8394.99	0.000307556		4374.14	4334.87	4294.54	4334.52
GSL1	orf19.2495	201.989	180.115	182.731	173.585	173.809	152.29	177.42		281.945	197.597	193.324	224.289	0.242344		287.417	292.581	350.61	310.203	0.0150103		196.736	160.682	158.225	171.881	0.718967		151.359	170.112	208.29	176.587	0.966363		180.241	161.364	267.271	202.959	0.517625		175.033	214.248	185.093	191.458	0.367359		199.284	204.925	207.285	203.831
HGT12	orf19.7094	35.7701	36.2944	51.1206	26.7642	58.7701	49.5649	43.0474		69.5429	34.6784	33.9669	46.0628	0.829326		41.693	46.2591	130.859	72.937	0.4113		51.123	31.095	42.9219	41.7133	0.867714		22.8808	39.6594	63.4839	42.008	0.940685		38.4869	51.9821	47.904	46.1243	0.642065		77.8128	94.5945	98.1521	90.1865	0.00276124		69.4377	57.3371	58.1807	61.6518
HGT6	orf19.2020	4173.29	5643.5	4043.61	7359.25	4080.15	4882.78	5030.43		2717.57	4200.74	3650.35	3522.89	0.0659259		1503.37	1658.55	1944.82	1702.25	0.00117001		5798.42	7712.58	7337.43	6949.48	0.0573434		2166.94	879.552	1621.73	1556.07	0.00108882		2118.31	1180.88	840.798	1380	0.000872438		768.515	685.515	676.54	710.19	0.000442425		2047.23	3941.59	3195.41	3061.41
HOG1	orf19.895	1954.84	1953	1897.2	1908.52	1944.42	1821.57	1913.26		1820.52	1651.76	1643.19	1705.16	0.0548914		2051.4	2063.98	2118.79	2078.06	0.00157621		2007.41	1929.77	1756	1897.73	0.856791		1655.1	1754.07	1705.67	1704.95	0.0035297		2069.53	1956.87	1823.99	1950.13	0.660845		2088.97	2263.05	2093.23	2148.42	0.0411158		2040.35	2070.74	1885.71	1998.93
HSP104	orf19.6387	12817.6	17379.8	22106.1	12695	12237.9	12930.3	15027.8		6658.33	7910.63	7433.46	7334.14	0.00440853		11340	13201.5	18151.5	14231	0.772285		12263.7	15146.5	13838.8	13749.6	0.504973		5049.41	4677.99	5145.35	4957.58	0.00149064		6924.22	6538.52	7090.57	6851.1	0.00374715		3154.05	3268.56	3211.56	3211.39	0.000743135		8452.69	19076.9	14019.5	13849.7
HSP70	orf19.4980	40987.9	41918.9	45973.5	43681.5	39890.7	39659.3	42018.7		36017.3	39798	37635.7	37817	0.0343751		44620	40711.8	37615.8	40982.5	0.677296		34813.5	35548.3	33902.8	34754.8	0.000372574		37594.4	41249.2	37716.3	38853.3	0.100155		37314.4	45627	54933.8	45958.4	0.52173		24309	26874.9	28241.5	26475.1	0.000158996		36434.1	45117.8	41176.6	40909.5
HSP90	orf19.6515	28696.2	28748	30753.5	27297.5	26429.5	27010.8	28155.9		20292	20418.1	19228.6	19979.6	1.20116e-05		32555.9	33018.1	36333.9	33969.3	0.0199208		26447.7	25932.2	24821.7	25733.9	0.020033		14696.3	15510.4	14472.8	14893.2	5.12116e-07		26510.6	29872.9	29643.1	28675.6	0.704348		20488.3	20798.9	21563.5	20950.2	2.6859e-05		24815	28973.7	26297.4	26695.4
HTA2	orf19.1051	15893.6	15984.1	14674	15510.3	16997.9	15277.5	15722.9		14705.9	16706.4	15336.8	15583	0.847424		16240.1	17010.7	20164.9	17805.2	0.219792		17186.7	17495.2	16916.5	17199.4	0.00486347		27021.2	27843.9	29222	28029	0.000399018		16097.1	14284	20360.1	16913.7	0.578311		12884.8	15749.3	14587.1	14407.1	0.249076		16422.3	14283.6	14881.9	15196
HWP1	orf19.1321	12540.9	15982.3	9446.71	21757.5	6492.64	9571.16	12631.9		8506.34	13741.2	11518.7	11255.4	0.627504		328.794	408.082	481.851	406.242	0.0028525		24426.8	28010.3	25314.6	25917.2	0.00126791		1769.77	1278.16	1695.18	1581.03	0.00435438		3165.45	1871.23	1105.98	2047.55	0.00450103		587.133	895.434	699.42	727.329	0.00318924		7373.51	9735.25	8718.29	8609.02
HWP2	orf19.3380	35.7701	13.6811	44.0542	21.8702	8.75299	17.7201	23.6414		82.4812	24.4378	8.1751	38.3647	0.58464		11.294	47.4377	128.824	62.5186	0.379624		37.1947	17.2107	23.9159	26.1071	0.771523		3.54005	4.22765	48.7934	18.8537	0.78687		15.6234	9.67408	41.7371	22.3449	0.915225		9.61324	24.2718	13.0412	15.6421	0.298659		49.6598	40.5657	44.0763	44.7673
HYR1	orf19.4975	1599.74	3442.77	1127.85	2875.09	707.325	1247.34	1833.35		973.062	1863.09	1543.71	1459.95	0.489791		289.951	290.224	352.645	310.94	0.0181678		5456.55	6420.18	5842.29	5906.34	0.000107579		1206.81	830.431	1104.41	1047.22	0.138381		375.343	180.97	142.17	232.828	0.0145506		121.344	130.281	114.625	122.083	0.0116527		863.134	1390.66	1066.65	1106.81
HYR3	orf19.575	20.6593	34.4853	54.6538	13.3057	13.7547	8.47482	24.2223		49.0574	13.2662	30.2824	30.8687	0.624526		16.3605	35.6519	88.1294	46.714	0.407344		34.6623	18.3678	36.5866	29.8722	0.558455		9.06598	10.6698	35.1523	18.296	0.615087		20.1961	24.1207	44.38	29.5656	0.625453		28.4769	21.123	13.9564	21.1855	0.724112		56.539	22.1172	40.0465	39.5676
HYR4	orf19.3279	151.934	126.748	140.333	157.68	135.463	184.135	149.382		216.176	173.392	145.425	178.331	0.29281		221.553	227.76	254.978	234.764	0.00169019		204.334	151.426	163.293	173.018	0.278328		101.625	137.902	144.282	127.936	0.249302		112.412	169.619	158.909	146.98	0.909565		154.719	197.455	164.96	172.378	0.212574		184.666	155.45	190.158	176.758
IFD6	orf19.1048	201.044	177.402	209.23	196.832	362.207	275.56	237.046		1498.14	1175.11	1094.2	1255.81	0.0110924		311.061	277.26	188.849	259.057	0.656347		195.47	167.624	163.293	175.462	0.0872105		1030.67	738.63	796.959	855.421	0.0133512		223.681	274.873	204.721	234.425	0.943072		224.369	210.05	241.834	225.418	0.711463		199.284	181.445	201.24	193.99
IFE2	orf19.5288	8140.82	12307.2	13592.9	11352.8	8216.56	9393.44	10500.6		4452.37	7407.91	6475.48	6111.92	0.0135963		4701.17	5756.46	6846.5	5768.04	0.00378436		10316.2	12730.6	11603.6	11550.2	0.395343		184.514	79.1174	227.178	163.603	9.69151e-05		2891.09	2411.94	1999.3	2434.11	0.000196601		67.6554	52.6108	46.9025	55.7229	9.42236e-05		5014.78	12247.6	9069.9	8777.43
IFF3	orf19.4361	65.9916	51.6715	60.8368	48.7874	40.4305	58.8101	54.4213		108.358	40.2642	60.6799	69.7672	0.528117		61.1145	96.9379	154.258	104.104	0.206577		61.2526	33.4091	89.8034	61.4884	0.709913		12.5197	30.8014	75.0265	39.4492	0.506387		38.4869	19.9931	41.7371	33.4057	0.0656724		6.71113	40.0157	18.5322	21.753	0.0625582		78.0368	90.0413	90.4194	86.1658
IFF4	orf19.7472	147.212	141.22	176.548	138.103	110.454	155.372	144.818		216.176	151.98	152.794	173.65	0.307522		169.199	191.224	196.988	185.804	0.0158201		192.938	137.541	184.833	171.771	0.256321		106.461	194.27	147.43	149.387	0.877792		126.13	87.0668	120.145	111.114	0.0850279		102.481	128.181	94.4914	108.385	0.0424194		144.25	156.288	144.822	148.453
IFF5	orf19.2879	55.603	31.7717	74.0862	37.7758	27.0926	31.0744	42.9006		104.045	31.8855	44.0995	60.0099	0.529853		38.3153	75.7235	138.998	84.3455	0.291541		71.3822	36.8802	58.1267	55.463	0.368812		24.2623	26.7751	58.2373	36.4249	0.650598		43.0596	41.6631	57.5949	47.4392	0.631141		53.1449	45.2637	42.3267	46.9117	0.638346		78.8967	63.2071	63.218	68.4406
IFF6	orf19.4072	268.098	257.905	268.411	302.054	197.151	249.879	257.25		299.196	254.386	217.273	256.952	0.991962		396.347	357.403	354.68	369.477	0.00124013		213.197	195.393	207.641	205.41	0.0128423		214.216	220.844	231.375	222.145	0.0559605		232.065	279.001	239.961	250.342	0.744857		273.705	226.843	225.361	241.97	0.502592		230.241	226.728	279.822	245.597
IFF8	orf19.570	40.4922	36.2944	44.0542	40.2228	52.1012	37.2379	41.7338		56.6047	40.2642	51.4686	49.4458	0.246422		67.0254	53.3306	104.407	74.9211	0.158825		51.123	44.9793	40.3878	45.4967	0.384991		21.4993	42.8804	47.7441	37.3746	0.648537		54.4914	73.652	63.7619	63.9684	0.0395934		66.2044	50.5116	47.8177	54.8446	0.134676		42.7805	37.2115	31.9868	37.3263
IHD1	orf19.5760	10357.4	11652.3	8992.7	13869.5	7172.87	8158.69	10033.9		9489.65	11068.5	9925.14	10161.1	0.912068		3911.64	3824.77	3277.58	3671.33	0.00120484		18298.4	18669.6	17353.6	18107.2	0.000235909		7826.88	8738.95	8468.55	8344.79	0.158099		11384.1	11765.1	9899.17	11016.1	0.423032		4724.09	5564.02	4834.16	5040.76	0.00349602		10066.7	10863.1	10302	10410.6
IRE1	orf19.5068	900.862	911.883	1091.64	868.538	914.063	864.175	925.193		920.231	850.202	861.148	877.194	0.276903		1120.01	1056.3	1209.27	1128.53	0.0183614		1014.7	946.301	919.733	960.246	0.45887		763.356	909.347	714.063	795.589	0.140531		946.169	1049.83	935.064	977.022	0.345742		1142.89	1060.22	1087.45	1096.85	0.00483987		925.048	1079.55	1048.51	1017.7
KGD1	orf19.6165	3536.75	3611.92	3569.28	3623.88	4230.2	3957.23	3754.87		3294.39	3069.62	2898.7	3087.57	0.00689269		3954.71	4117.06	4372.26	4148.01	0.0608593		4568.94	4074.9	3877.07	4173.63	0.164812		2200.1	2585.91	2442.3	2409.43	0.000191146		3602.91	3763.73	3392.16	3586.27	0.322602		5282.75	4376.93	4769.19	4809.62	0.0391708		3843.58	3918.94	3975.18	3912.57
KIP4	orf19.5265	861.196	1017.71	821.352	1152.39	562.276	660.779	845.951		835.054	846.478	816.934	832.822	0.889213		356.659	368.01	450.312	391.661	0.00293741		1145.12	1330.43	1188.35	1221.3	0.00918738		546.463	615.425	522.037	561.308	0.0232559		562.062	494.668	520.998	525.909	0.0149162		323.041	421.018	391.922	378.66	0.00256844		642.137	903.453	793.625	779.738
KRE1	orf19.4377	1512.85	1278.22	1456.44	1432.58	1382.56	1185.7	1374.72		1436.68	1441.36	1241.58	1373.21	0.986149		915.662	939.62	1108.55	987.943	0.00505974		1562.97	1468.12	1449.37	1493.49	0.0926488		636.95	714.472	642.709	664.711	5.57793e-06		1357.71	1267.56	1322.7	1315.99	0.331749		1544.83	1652.19	1461.76	1552.93	0.0596415		1640.49	1622.11	1480.71	1581.1
MAE1	orf19.3419	883.863	929.973	911.448	977.43	912.395	836.439	908.592		815.647	793.413	771.798	793.62	0.00156705		680.915	722.762	747.383	717.02	0.000537494		1055.22	1096.71	976.751	1042.9	0.0390135		1148.79	950.415	1017.32	1038.84	0.144062		868.433	700.017	673.409	747.286	0.106919		891.854	972.054	899.842	921.25	0.710336		778.863	890.035	744.26	804.386
MDR1	orf19.5604	24.437	39.9125	50.2373	36.5523	25.4254	25.9381	33.7504		45.8229	30.0236	17.3865	31.0776	0.790747		17.2049	15.6161	39.2958	24.039	0.340718		23.2665	27.624	16.3135	22.4013	0.0734258		15.9734	1.81185	14.1658	10.6504	0.0111392		47.6323	67.4606	54.952	56.6816	0.0305205		146.012	150.223	113.71	136.648	0.00636578		30.7418	29.6644	16.8749	25.7603
MET10	orf19.4076	1442.02	1366.86	1471.46	1416.67	1470.92	1423	1431.82		1338.57	1197.45	1129.2	1221.74	0.0678255		3166.03	3195.41	3782.19	3381.21	0.010067		1356.58	1204.32	1114.86	1225.25	0.0927209		821.378	1016.45	816.897	884.907	0.0106147		1478.89	1609.12	1155.31	1414.44	0.909626		2335.65	2420.49	2156.37	2304.17	0.00609016		1464.21	1486.26	1475.67	1475.38
MID1	orf19.3212	451.317	450.571	572.264	503.932	463.909	429.648	478.607		473.862	439.647	421.766	445.092	0.24188		630.25	682.69	707.706	673.549	0.00118931		543.676	474.235	529.476	515.796	0.263569		407.624	453.566	382.478	414.556	0.076227		541.484	451.328	442.589	478.467	0.99726		471.049	499.737	505.403	492.063	0.589602		502.832	485.846	521.612	503.43
MKC1	orf19.7523	970.75	972.487	1095.17	1008.02	917.397	855.957	969.964		915.918	952.608	1007.61	958.712	0.799257		1146.19	1130.55	1198.08	1158.27	0.00187792		903.278	928.946	933.67	921.965	0.214794		1032.75	976.989	911.336	973.69	0.941201		1107.74	1045.7	1028.45	1060.63	0.0630355		1322.82	1456.97	1421.49	1400.42	0.000528416		1028.24	1040.14	987.057	1018.48
NOP7	orf19.4093	453.205	470.47	622.611	419.51	453.905	415.266	472.495		401.624	324.208	332.416	352.749	0.0206707		533.986	589.583	641.577	588.382	0.0407303		476.567	533.244	511.737	507.183	0.360073		205.927	176.555	170.515	184.332	0.000119587		500.33	530.785	394.134	475.083	0.962426		526.189	590.002	457.814	524.668	0.341289		496.813	558.801	483.328	512.981
NRG1	orf19.7150	1715.9	2153.81	2959.8	2039.44	2421.25	2056.81	2224.5		3117.57	1918.95	2214.3	2416.94	0.663802		2775.06	2437.59	1850.21	2354.29	0.708229		2594.93	2197.05	2266.63	2352.87	0.565375		1363.61	1878.89	1535.68	1592.73	0.0318685		1928.54	2249.93	1410.8	1863.09	0.292892		2488.01	3092.23	2331.17	2637.14	0.222469		2171.06	2682.89	2567.76	2473.9
orf19.1212	orf19.1212	564.647	539.215	589.929	490.474	665.644	636.125	581.006		576.29	585.809	501.905	554.668	0.50752		819.398	672.083	593.761	695.081	0.218893		728.542	592.252	580.158	633.651	0.398248		478.08	596.904	675.238	583.407	0.972089		533.863	920.844	552.713	669.14	0.559048		878.795	663.474	637.188	726.485	0.188787		623.219	545.384	651.574	606.726
orf19.1424	orf19.1424	201.044	178.306	200.397	190.714	162.139	152.29	180.815		197.847	232.043	222.8	217.563	0.0410877		199.598	227.76	220.387	215.915	0.0269816		190.405	235.888	191.169	205.821	0.233816		295.033	299.76	298.532	297.775	2.29428e-05		252.642	217.086	206.483	225.404	0.0600378		299.824	332.852	284.847	305.841	0.0028742		229.381	208.279	239.523	225.728
orf19.1534	orf19.1534	880.085	574.492	679.142	795.127	967.414	885.747	797.001		2969.86	3083.58	2805.67	2953.04	1.59074e-05		1006.86	785.226	467.607	753.231	0.813141		714.614	521.673	562.42	599.569	0.0580121		2432.88	3811.53	2187.31	2810.57	0.0557653		453.841	495.7	372.991	440.844	0.00140271		389.79	439.91	412.056	413.919	0.00105956		1048.87	852.3	977.99	959.722
orf19.1691	orf19.1691	682.7	618.814	464.502	626.283	665.644	709.06	627.834		546.101	590.463	552.567	563.044	0.137756		313.594	296.117	361.801	323.838	0.00014716		663.965	657.045	661.251	660.754	0.396714		471.863	287.681	326.864	362.136	0.0187872		679.428	502.923	743.008	641.786	0.872743		66.2044	77.801	77.1032	73.7029	1.69787e-05		296.454	327.356	353.366	325.725
orf19.1862	orf19.1862	5604.09	5845.21	5457.76	6397.57	5508.97	5646.03	5743.27		4922.45	6323.33	5598.56	5614.78	0.787445		4066.17	3840.1	3863.58	3923.28	1.1109e-05		4914.61	5684.32	5197.35	5265.43	0.152894		4552.07	4320.45	4986.9	4619.81	0.0085721		5062.36	5075.28	5721.5	5286.38	0.157407		2755.01	2668.2	2902.24	2775.15	4.77721e-07		4844.51	5631.3	5071.29	5182.37
orf19.2030	orf19.2030	917.862	1224.85	1327.48	1273.52	992.423	1022.37	1126.42		876.025	1081.08	1064.72	1007.28	0.259178		1146.19	1205.98	1247.93	1200.03	0.363602		1210.97	1283	1394.88	1296.28	0.0950582		1195.76	1181.53	1377.23	1251.51	0.228862		975.891	855.834	1114.79	982.171	0.21285		809.144	770.532	700.335	760.004	0.00230087		1072.09	1306.8	1250	1209.63
orf19.2049	orf19.2049	184.989	182.829	176.548	177.256	192.149	212.898	187.778		188.143	193.873	148.188	176.735	0.531962		176.799	220.688	233.613	210.367	0.318166		144.822	112.087	101.207	119.372	0.0209815		170.009	220.039	172.613	187.554	0.990554		145.945	163.428	190.625	166.666	0.239713		47.3407	57.8588	69.7818	58.3271	2.49315e-05		177.786	198.217	180.083	185.362
orf19.206	orf19.206	259.598	275.091	304.626	272.689	268.842	340.277	286.854		367.122	243.214	283.595	297.977	0.795228		366.792	372.725	442.173	393.897	0.0275402		292.968	243.988	251.988	262.981	0.279955		291.579	346.466	293.285	310.443	0.34138		276.268	272.809	254.937	268.005	0.221166		340.454	339.15	317.793	332.465	0.0156798		331.71	326.518	335.232	331.153
orf19.2125	orf19.2125	951.861	789.771	847.851	785.339	720.663	703.924	799.902		694.89	757.106	689.817	713.938	0.0853921		896.24	913.691	1008.85	939.593	0.0337639		643.706	780.847	743.61	722.721	0.218749		967.815	890.826	1114.9	991.182	0.076602		980.464	822.813	1034.62	945.965	0.129576		1367.8	1263.84	1321.74	1317.79	1.89468e-05		599.142	615.824	593.141	602.702
orf19.2411	orf19.2411	196.322	215.392	254.278	215.185	233.83	237.552	225.426		239.896	241.352	213.589	231.612	0.63527		304.306	297.296	425.895	342.499	0.101701		265.111	211.591	230.448	235.717	0.600776		177.607	240.171	264.954	227.577	0.943248		191.673	229.469	260.223	227.122	0.942597		222.918	274.075	238.173	245.055	0.333022		247.439	233.436	231.464	237.446
orf19.2529	orf19.2529	658.145	605.246	664.126	612.825	577.281	654.616	628.706		514.833	503.884	518.485	512.401	0.000282616		972.237	970.263	1371.03	1104.51	0.0686355		636.109	565.64	545.948	582.566	0.227971		379.303	471.282	496.854	449.146	0.0238201		669.52	612.305	627.598	636.474	0.742925		878.795	864.995	854.999	866.263	2.30762e-06		604.301	652.721	628.402	628.475
orf19.2529.1	orf19.2529.1	1240.85	1502.54	2212.54	1766.59	1590.96	1124.07	1572.93		1762.29	1542.84	1603.59	1636.24	0.725384		1310	1486.48	1620.28	1472.26	0.599717		1783.29	1814.07	1859.9	1819.09	0.184903		463.574	385.119	424.45	424.381	0.000716552		1234.25	923.94	890.134	1016.11	0.0238878		3156.95	3151.01	2236.91	2848.29	0.0316785		1077.25	2059	1786.98	1641.08
orf19.2677	orf19.2677	906.529	921.833	996.244	883.22	882.385	794.322	897.422		962.28	852.064	815.092	876.479	0.70855		1197.7	1097.55	1242.84	1179.36	0.0066988		922.271	937.045	876.652	911.99	0.66625		941.567	926.257	780.17	882.665	0.814889		1057.44	904.333	860.18	940.65	0.558835		1885.83	1861.06	1761.93	1836.27	2.9407e-05		958.584	968.022	908.476	945.027
orf19.3088	orf19.3088	291.709	298.609	390.305	265.348	288.849	244.743	296.594		275.476	206.907	220.958	234.447	0.0809884		301.773	434.011	630.386	455.39	0.234785		353.746	269.442	315.341	312.843	0.63185		115.44	164.476	157.923	145.946	0.000670233		275.505	258.363	328.06	287.309	0.762699		456.538	628.837	460.56	515.312	0.0474482		274.956	349.159	333.217	319.111
orf19.3460	orf19.3460	219.933	173.783	212.763	179.703	202.152	192.353	196.781		203.238	161.289	130.686	165.071	0.266477		193.688	194.76	225.474	204.64	0.571567		214.463	196.55	201.305	204.106	0.450955		190.04	231.313	201.994	207.782	0.490823		186.338	206.767	190.625	194.577	0.827144		442.027	375.885	444.087	420.667	0.00541376		243.139	183.961	222.396	216.499
orf19.4014	orf19.4014	435.261	460.521	460.085	399.934	412.224	381.367	424.899		523.459	462.921	472.428	486.27	0.0547477		483.322	537.725	659.89	560.312	0.11397		506.956	480.021	466.122	484.366	0.0152008		400.716	460.008	340.505	400.41	0.561366		435.55	378.063	376.515	396.709	0.297689		447.832	520.729	488.93	485.83	0.0766529		432.319	453.98	471.239	452.513
orf19.409	orf19.409	1704.57	1998.23	2149.83	2085.93	2207.84	1883.21	2004.93		1624.29	1756.03	1624.77	1668.36	0.0065231		1958.51	1933.16	2477.93	2123.2	0.586965		2898.81	2689.94	2552.98	2713.91	0.00375283		1220.63	1347.41	1408.71	1325.58	0.000190308		1782.21	1360.43	2118.24	1753.63	0.372229		1642.05	1634.35	1571.58	1615.99	0.00298411		1676.61	2185.62	1899.81	1920.68
orf19.4174	orf19.4174	180.267	162.025	205.697	157.68	172.142	205.707	180.586		201.082	181.771	159.242	180.698	0.994338		318.661	305.546	350.61	324.939	0.0011271		235.989	175.723	173.43	195.047	0.565484		192.803	265.939	219.833	226.192	0.153027		148.994	184.066	154.504	162.521	0.25441		243.233	267.777	229.022	246.677	0.00774707		222.502	216.665	180.083	206.417
orf19.4292	orf19.4292	336.097	380.017	355.857	359.558	277.178	331.032	339.957		335.855	333.518	315.835	328.402	0.489757		412.391	428.118	613.091	484.533	0.148136		401.861	337.707	353.353	364.307	0.365934		319.9	337.608	386.675	348.061	0.758214		302.942	336.787	368.586	336.105	0.878797		266.45	309.761	315.048	297.086	0.0939286		344.609	390.249	346.314	360.39
orf19.449	orf19.449	1954.84	2984.17	2786.68	2428.51	1827.71	1970.52	2325.41		1519.7	1877.99	1736.23	1711.31	0.0290583		1269.47	1211.87	1302.87	1261.4	0.00276986		2289.77	2908.62	2789.92	2662.77	0.264485		909.793	739.436	853.623	834.284	0.000450242		847.856	690.73	898.063	812.216	0.000360086		292.569	304.513	260.137	285.74	0.000139995		1318.03	2800.29	2106.34	2074.89
orf19.4623	orf19.4623	3563.19	3810.01	3715.02	3663.03	3758.37	3494.97	3667.43		3117.57	2753.09	2756.85	2875.84	0.0123467		3643.96	3592.59	3683.51	3640.02	0.636531		3840.87	3771.76	3875.8	3829.48	0.0260237		2513	2721.2	2174.72	2469.64	0.0114099		3501.55	3571.8	2864.44	3312.6	0.252563		5554.09	6221.07	5806.07	5860.41	0.00531841		3595.07	3729.43	3602.42	3642.3
orf19.4652	orf19.4652	89.6022	79.712	122.667	92.8337	95.4493	78.3279	93.0987		164.423	60.7453	90.1563	105.108	0.737251		50.1371	113.438	305.846	156.474	0.496745		146.088	78.533	60.6608	95.094	0.946784		27.0253	38.8541	178.909	81.5962	0.836268		59.8262	35.4716	106.931	67.4095	0.345309		67.6554	78.8506	74.3577	73.6212	0.0335432		115.873	104.297	114.598	111.589
orf19.4653	orf19.4653	53.7141	54.3851	90.8688	42.6698	37.096	42.3741	53.518		69.5429	26.2997	40.4149	45.4192	0.620977		268.84	233.653	130.859	211.117	0.0577852		59.9864	36.8802	60.6608	52.5091	0.931043		22.8808	17.9172	116.999	52.5991	0.980185		35.4385	27.2164	37.3321	33.329	0.0545244		134.404	46.3133	36.8356	72.5176	0.607297		65.1381	59.0142	58.1807	60.7777
orf19.4654	orf19.4654	65.0472	49.8624	91.7521	73.2576	37.096	48.5376	60.9255		101.888	55.1596	68.049	75.0324	0.438435		121.912	107.545	135.946	121.801	0.00223573		48.5906	44.9793	54.3255	49.2985	0.221985		36.0049	17.9172	93.9143	49.2788	0.670348		54.4914	50.9502	113.979	73.14	0.621948		77.8128	49.462	40.4963	55.9237	0.735658		67.7179	78.3013	67.2478	71.089
orf19.4706	orf19.4706	362.541	372.781	411.504	364.453	328.863	312.541	358.78		433.97	434.062	418.081	428.704	0.00336856		484.166	510.618	583.587	526.124	0.0152807		453.776	417.541	414.173	428.497	0.00985324		462.192	528.456	458.029	482.892	0.0124007		425.643	458.552	339.513	407.902	0.299099		917.973	906.979	951.092	925.348	9.8665e-08		338.589	422.953	372.508	378.017
orf19.4921.1	orf19.4921.1	133.99	300.418	464.502	183.373	137.13	126.609	224.337		160.11	138.946	140.819	146.625	0.2175		341.46	557.761	1027.16	642.127	0.167656		423.387	338.864	317.876	360.042	0.0707305		52.5827	95.2227	132.739	93.5149	0.067588		236.637	115.96	424.088	258.895	0.760668		1788.61	1141.04	1268.66	1399.43	0.0207491		133.931	646.851	419.858	400.213
orf19.5114.1	orf19.5114.1	17685.2	20210.1	16631.4	21619.2	15317.3	18913	18396		13430.4	21727.1	17756.7	17638	0.79015		12058.6	13366.5	16875.7	14100.3	0.0700206		23681	27357.7	23856.2	24965	0.00939775		11087.2	7463.41	13268.1	10606.2	0.0228636		13405.3	11815.7	16323.4	13848.1	0.046836		1453.41	1196.67	1173.48	1274.52	8.4833e-06		13947.5	17931.4	15986.1	15955
orf19.5267	orf19.5267	1203.08	1079.22	1140.22	979.877	1080.79	1115.85	1099.84		97.5758	27.2307	44.0995	56.302	2.05377e-08		1039.79	1085.76	1348.65	1158.07	0.613281		1053.96	1020.35	989.421	1021.24	0.063362		428.346	588.851	486.36	501.186	0.000589211		837.948	816.622	800.272	818.281	0.000113243		286.765	369.588	321.454	325.935	3.29414e-07		1342.1	1248.94	1262.09	1284.38
orf19.5282	orf19.5282	1048.19	1318.92	1081.04	1120.58	877.384	977.173	1070.55		492.192	652.838	618.889	587.973	0.000559239		870.063	839.441	697.532	802.345	0.0147708		1123.6	1480.85	1375.88	1326.77	0.116588		383.448	360.155	340.505	361.369	5.46e-05		718.296	702.081	795.867	738.748	0.00195165		251.939	265.678	292.168	269.929	3.00843e-05		894.091	1354.6	1162.36	1137.02
orf19.5334	orf19.5334	3034.32	3516.94	2648	4147.54	2894.74	3259.73	3250.21		2505.16	3840.46	3304.93	3216.85	0.944474		1578.53	1568.98	1513.46	1553.66	0.000517365		3585.1	4128.12	3801.04	3838.09	0.0652551		3387.48	2680.93	3231.38	3099.93	0.640325		2451.35	2365.51	2357.87	2391.58	0.0103944		1321.37	1318.42	1389.46	1343.08	0.000289783		2018.85	2660.25	2312.87	2330.66
orf19.5401	orf19.5401	317.208	342.027	356.74	326.524	305.521	301.241	324.877		395.155	292.555	304.781	330.83	0.873474		384.525	353.867	442.173	393.522	0.104771		374.005	308.781	348.285	343.69	0.436513		283.981	340.829	248.164	290.992	0.335636		333.426	317.181	243.485	298.031	0.437995		276.607	363.29	314.132	318.01	0.815913		361.807	356.706	374.523	364.345
orf19.5455	orf19.5455	3930.57	4262.27	4201.72	4687.11	3971.78	3925.38	4163.14		2713.25	3800.42	3266.24	3259.97	0.0867588		4137.1	4515.42	5290.95	4647.82	0.286858		4622.12	4979.69	4847.64	4816.48	0.00559977		3998.79	4061.96	3574.51	3878.42	0.209026		4001.5	3153.88	3706.67	3620.68	0.144673		2885.6	3136.31	2962.64	2994.85	7.36235e-05		3893.45	4139.49	3936.9	3989.95
orf19.5626	orf19.5626	2528.1	3876.94	3426.18	3069.63	2841.39	3259.73	3167		1906.77	2412.36	2037.44	2118.86	0.00402843		1994.82	1933.16	1630.46	1852.81	0.000603394		3014.04	3488.28	3270.14	3257.49	0.712599		1718.65	1114.69	1531.48	1454.94	0.000591205		1299.79	806.303	769.438	958.51	0.000109552		359.317	450.406	382.77	397.498	2.25716e-05		1719.6	3575.97	2862.94	2719.51
orf19.5693	orf19.5693	1399.52	1495.31	1537.7	1439.92	1547.61	1278.16	1449.7		1346.11	1223.52	1256.32	1275.32	0.0185688		2193.26	2309.12	2087.26	2196.55	0.000825956		1280.61	1407.95	1534.26	1407.61	0.647869		1251.71	1241.12	1070.83	1187.89	0.0209944		1885.1	1755.65	1409.04	1683.26	0.236948		2485.11	2530.7	2379.67	2465.16	8.37739e-06		1670.59	1487.1	1571.38	1576.36
orf19.6329	orf19.6329	269.043	274.187	263.994	261.678	252.17	275.56	266.105		276.554	273.005	219.116	256.225	0.650436		248.574	264.296	270.238	261.036	0.537649		342.35	286.797	241.851	290.333	0.49282		666.652	827.21	616.476	703.446	0.020199		235.875	270.745	237.318	247.979	0.247635		318.688	393.728	356.23	356.216	0.0497988		274.956	235.114	293.926	267.999
orf19.6390	orf19.6390	30.1035	21.8219	27.2717	21.8702	20.4237	13.6111	22.517		57.6829	9.54237	10.9385	26.0546	0.844686		7.07197	29.759	84.06	40.297	0.518266		32.1299	16.0537	13.7794	20.6543	0.786669		4.23079	9.05924	33.0536	15.4479	0.514468		12.5749	12.7698	26.7602	17.3683	0.397982		9.61324	12.7263	6.63499	9.65818	0.00341303		42.7805	24.6329	32.9943	33.4692
orf19.6578	orf19.6578	1063.3	1388.57	1321.3	1260.06	1064.11	1148.72	1207.68		1017.27	1362.23	1231.45	1203.65	0.974058		762.823	628.476	816.564	735.954	0.0011895		1426.22	1532.91	1437.96	1465.7	0.00549661		712.932	835.262	661.597	736.597	0.000763388		690.859	687.634	605.573	661.355	6.24443e-05		687.256	648.779	664.643	666.893	0.000144025		882.912	1403.24	1146.24	1144.13
orf19.6660	orf19.6660	233.155	258.81	412.387	270.242	318.859	229.334	287.131		495.426	290.693	347.154	377.758	0.273676		305.995	280.796	289.568	292.119	0.870555		342.35	264.814	279.864	295.676	0.824211		293.652	412.498	391.921	366.024	0.156345		237.4	167.555	137.765	180.907	0.044207		296.922	455.654	411.141	387.906	0.1513		253.458	324.84	317.098	298.465
orf19.670.2	orf19.670.2	5306.6	7884.03	6309.25	8701.44	4226.86	5035.84	6244		4012.47	7312.95	6046.23	5790.55	0.722533		3491.97	4020.42	5292.98	4268.46	0.0627408		7487.54	9559.19	8357.42	8468.05	0.0510582		2197.34	1096.17	2397.17	1896.89	0.00113146		3432.96	1921.79	3448.54	2934.43	0.00693292		420.262	371.687	323.284	371.744	0.000417952		3407.61	6692.93	4944.35	5014.96
orf19.675	orf19.675	1023.64	1062.94	1126.97	1138.93	1132.47	1201.11	1114.34		1094.9	1122.97	958.789	1058.89	0.399216		613.361	668.547	736.192	672.7	0.000447682		1414.82	1453.08	1244.1	1370.67	0.0418468		419.366	533.288	647.956	533.537	0.00614686		841.759	1030.23	1427.54	1099.84	0.941054		759.808	744.292	820.222	774.774	5.32183e-05		950.845	1061.94	1013.25	1008.68
orf19.6756	orf19.6756	815.864	863.038	825.769	853.856	745.672	730.632	805.805		702.438	756.175	731.268	729.96	0.0280826		910.595	879.512	1114.65	968.253	0.148861		899.479	867.624	863.982	877.028	0.0268447		839.337	963.3	838.932	880.523	0.204194		770.12	751.612	834.631	785.454	0.572862		820.753	863.946	826.628	837.109	0.273764		853.675	813.726	843.998	837.133
orf19.6816	orf19.6816	857.419	787.057	692.391	826.939	975.751	913.483	842.173		790.849	958.194	918.259	889.101	0.502775		469.811	430.475	426.913	442.4	8.15295e-05		596.857	545.971	561.152	567.993	0.000624031		1849.2	1601.07	1832.64	1760.97	0.00180483		727.441	696.921	822.297	748.886	0.142086		434.772	486.093	557.568	492.811	0.000525696		845.936	775.99	776.499	799.475
orf19.7091	orf19.7091	211.433	219.915	251.628	273.913	253.837	288.914	249.94		259.304	217.147	210.825	229.092	0.338006		295.862	298.474	381.131	325.156	0.0969251		414.523	305.31	316.608	345.481	0.0964622		132.018	166.891	187.304	162.071	0.0100278		252.642	252.171	258.461	254.425	0.731816		243.233	241.537	263.798	249.523	0.977356		282.695	254.401	287.881	274.992
orf19.7130	orf19.7130	64.1028	46.2443	59.9535	72.034	65.4391	62.9191	61.7821		57.6829	54.2286	42.2572	51.3896	0.144412		94.891	101.652	157.31	117.951	0.100495		67.5836	46.1364	72.0645	61.9281	0.987785		38.0771	44.491	51.9414	44.8365	0.0241111		59.0641	50.9502	62.8809	57.6317	0.437269		79.2639	53.6604	56.9694	63.2979	0.874577		72.0174	48.1129	73.2926	64.4743
orf19.7606	orf19.7606	82.0468	74.2848	104.118	65.9165	58.7701	68.0554	75.532		142.86	62.6073	70.8124	92.0931	0.586753		94.0466	137.009	251.926	160.994	0.209567		105.57	62.3347	73.3315	80.412	0.758718		59.4901	72.6753	129.591	87.2522	0.646716		76.5928	93.2582	93.7157	87.8555	0.200958		93.7744	93.5449	98.1521	95.1571	0.0296003		111.573	74.1085	93.4418	93.0412
PBR1	orf19.6274	56.5474	42.6261	64.37	75.7046	45.4322	42.3741	54.5091		167.658	139.877	117.79	141.775	0.0158113		42.5374	91.045	183.762	105.781	0.341054		77.7132	29.938	64.4621	57.3711	0.864933		17.3549	28.3856	76.0758	40.6054	0.526505		62.1126	41.6631	103.407	69.0607	0.512127		53.1449	66.2555	71.6121	63.6708	0.286269		88.3557	61.53	86.3896	78.7584
PCK1	orf19.7514	1928.4	2787.89	3149.71	2400.37	1771.02	1998.26	2339.27		1435.6	1520.5	1378.83	1444.98	0.00931356		1774.43	2210.12	2902.17	2295.57	0.917559		3234.36	3406.14	3225.8	3288.76	0.00685357		957.454	794.999	1300.63	1017.7	0.00166761		2262.35	1440.92	1826.63	1843.3	0.18296		2683.91	2488.71	2655.14	2609.25	0.286306		1370.48	3371.36	2594.96	2445.6
PDR16	orf19.1027	217.099	228.055	202.164	237.208	188.815	202.625	212.661		419.953	364.239	368.34	384.177	0.00450403		198.754	185.331	208.179	197.421	0.173968		225.859	194.236	202.572	207.556	0.690198		232.866	247.418	236.622	238.969	0.0182656		174.906	204.704	227.627	202.412	0.588467		230.174	190.107	214.379	211.553	0.940172		254.318	245.176	279.822	259.772
PFK1	orf19.3967	2115.39	2380.85	2426.3	2523.94	2928.09	3197.06	2595.27		2460.96	2479.39	2373.66	2438	0.380702		2097	1746.94	1554.16	1799.37	0.0133714		3182.44	2862.33	2673.35	2906.04	0.205692		1239.28	1363.52	1389.83	1330.87	0.000345676		1818.03	2583.24	1544.71	1981.99	0.174313		2030.93	1782.34	1585.31	1799.53	0.00693888		1821.07	2334.89	2201.04	2119
PFK2	orf19.6540	4416.01	4798.66	4690.18	4592.9	4627	4421.55	4591.05		3629.71	4075.99	3725.89	3810.53	0.0152214		3060.47	2900.77	2664.1	2875.12	0.000680937		4349.88	5168.28	4913.53	4810.57	0.462288		2673.26	2118.05	2512.6	2434.64	0.00236889		4209.55	3784.37	3002.76	3665.56	0.116008		3455.87	3253.87	3104.49	3271.41	0.000711356		3491.02	4425.44	3980.22	3965.56
PGA1	orf19.7625	1213.47	1075.6	1158.77	1153.62	1135.81	1052.16	1131.57		1090.58	1302.65	1198.28	1197.17	0.401054		1262.72	1408.69	1489.04	1386.82	0.0472347		1197.04	1226.3	1236.5	1219.95	0.0139976		1516.26	1638.11	1477.97	1544.12	0.00441789		1283.02	1332.57	1165	1260.2	0.102721		1985.95	1956.57	2001.71	1981.41	1.16228e-08		1404.88	1189.4	1347.73	1314
PGA10	orf19.5674	53.7141	46.2443	48.4707	43.8934	30.4271	45.4559	44.7009		76.0121	59.8144	32.1247	55.9837	0.473995		34.0932	47.4377	144.085	75.2052	0.471846		43.5257	36.8802	68.2633	49.5564	0.669107		20.1178	21.1382	51.9414	31.0658	0.320397		36.2006	23.0888	32.9271	30.7388	0.0430741		31.3791	38.9661	24.0232	31.4561	0.065008		54.8192	34.6958	61.2031	50.2394
PGA11	orf19.7609	45.2143	60.7168	74.0862	51.2344	42.0977	53.6739	54.5039		101.888	57.9525	32.1247	63.9885	0.690625		39.1597	74.5449	132.894	82.1994	0.41802		87.8429	33.4091	39.1207	53.4576	0.958087		13.9012	34.8278	82.3717	43.7002	0.650691		39.249	34.4397	69.0479	47.5789	0.601707		42.9875	44.2141	29.5143	38.9053	0.0601286		78.8967	43.0814	48.1061	56.6948
PGA12	orf19.7597	29.1591	29.9627	56.4203	26.7642	25.4254	39.2924	34.504		72.7775	43.057	38.5726	51.4691	0.249764		29.8712	41.5448	122.72	64.712	0.409935		54.9216	14.8967	36.5866	35.4683	0.943958		12.5197	14.6961	73.9771	33.731	0.973286		25.5309	23.0888	44.38	30.9999	0.692923		12.5153	43.1645	13.9564	23.2121	0.383937		55.6791	47.2743	61.2031	54.7188
PGA13	orf19.6420	583.536	617.909	702.108	798.798	670.646	741.932	685.822		2298.15	2448.67	2216.14	2320.99	0.000240587		536.52	490.582	407.583	478.228	0.00886138		522.151	483.492	492.731	499.458	0.00154042		275.001	355.324	324.765	318.363	4.0959e-05		171.857	207.799	120.145	166.601	6.51011e-06		3358.65	3363.03	2883.93	3201.87	0.00291878		654.176	898.421	770.454	774.35
PGA14	orf19.968	7021.67	7220.1	8387.64	7425.32	8153.21	7940.91	7691.47		5913.31	6176.24	6279.28	6122.94	0.000478289		6773.36	7302.75	8395.95	7490.69	0.729504		9291.88	7940.52	8419.5	8550.63	0.145465		5905.93	6862.68	6771.79	6513.47	0.0329696		6617.85	7509.54	8086.97	7404.79	0.592244		6976.13	6311.33	6381.72	6556.39	0.0101894		8492.25	7838.41	8000.98	8110.55
PGA15	orf19.2878	52.7697	43.5307	84.6857	52.4579	60.4373	64.9736	59.8092		99.7321	35.6093	57.9165	64.4193	0.833291		66.181	104.009	209.196	126.462	0.258309		80.2457	46.1364	73.3315	66.5712	0.606834		30.479	29.9962	103.358	54.6111	0.853083		67.4474	44.7588	113.979	75.3949	0.528837		48.7917	62.0572	52.3935	54.4141	0.468381		100.394	68.2385	87.397	85.3433
PGA16	orf19.848	34.8256	24.5355	29.9216	31.6583	37.096	24.9108	30.4913		77.0902	17.921	14.6231	36.5448	0.79415		34.9376	53.3306	136.963	75.0771	0.291177		25.7989	33.4091	40.3878	33.1986	0.604723		7.6845	24.3593	57.188	29.7439	0.963887		18.6719	6.57838	36.4511	20.5671	0.371277		16.8685	21.123	13.0412	17.0109	0.00715565		41.0607	22.9558	31.9868	32.0011
PGA17	orf19.893	93.3799	80.6165	96.1685	52.4579	52.1012	75.2462	74.995		133.156	75.6408	79.1027	95.9664	0.382185		88.1357	141.724	170.536	133.465	0.124965		134.692	98.2025	107.542	113.479	0.0441208		1096.98	1466.59	970.098	1177.89	0.0175271		82.6897	39.5993	47.904	56.731	0.308902		99.5786	211.099	178.687	163.122	0.109776		118.453	83.3327	93.4418	98.409
PGA18	orf19.301	225.599	245.242	322.292	322.853	327.195	281.724	287.484		336.933	330.725	289.122	318.927	0.224289		268.84	254.867	275.325	266.344	0.307417		374.005	254.401	283.665	304.023	0.70822		170.7	197.492	178.909	182.367	0.00133714		216.822	206.767	190.625	204.738	0.00464213		198.25	253.083	247.325	232.886	0.0727627		272.376	273.688	294.933	280.332
PGA19	orf19.2033	1.77079	-0.791467	6.95593	1.07057	0.416809	6.42032	2.64049		25.3374	3.02563	9.09623	12.4864	0.27535		14.6717	17.9733	24.0353	18.8934	0.0130733		25.7989	6.79752	8.71109	13.7692	0.202374		6.99376	9.05924	8.91923	8.32408	0.00692104		6.478	8.64218	1.21137	5.44385	0.345069		9.61324	3.27998	6.63499	6.5094	0.158762		7.52421	14.5701	2.77051	8.28828
PGA22	orf19.3738	34.8256	40.8171	57.3036	45.1169	55.4356	49.5649	47.1773		93.263	36.5403	51.4686	60.424	0.51906		56.048	72.1878	127.807	85.3475	0.218797		63.785	38.0372	44.189	48.6704	0.872655		27.0253	25.1646	48.7934	33.6611	0.207532		43.0596	34.4397	34.6891	37.3962	0.0696114		40.0854	41.0653	18.5322	33.2276	0.186826		61.6985	52.3057	59.1882	57.7308
PGA23	orf19.3740	167.989	226.246	149.166	238.431	115.456	151.263	174.759		215.098	255.317	212.668	227.694	0.0632197		81.3804	75.7235	78.9731	78.6924	0.00432936		344.882	298.368	293.801	312.35	0.00128067		3046.95	3347.69	3671.05	3355.23	0.00291174		94.1215	92.2263	67.2859	84.5445	0.00461939		295.471	305.563	339.757	313.597	0.000639681		112.433	151.257	118.628	127.439
PGA25	orf19.6336	54.6585	80.6165	88.2189	74.4811	55.4356	45.4559	66.4778		132.078	51.4357	68.049	83.8541	0.557784		58.5812	105.188	183.762	115.844	0.30787		97.9725	35.7231	98.6729	77.4562	0.658826		713.622	839.289	598.638	717.183	0.0106275		49.9187	28.2483	32.0461	36.7377	0.0219106		38.6343	113.487	82.5942	78.2386	0.649293		105.554	74.947	94.4492	91.65
PGA26	orf19.2475	32.9368	34.4853	44.9375	32.8818	22.0909	29.0198	32.7254		47.9792	25.3687	31.2035	34.8505	0.794457		50.1371	61.5806	134.928	82.2153	0.20211		32.1299	32.2521	31.5183	31.9668	0.813884		24.953	29.9962	44.5962	33.1818	0.949305		43.8217	38.5673	48.785	43.7247	0.0418868		29.928	31.619	18.5322	26.6931	0.29974		83.1962	41.4043	48.1061	57.5689
PGA27	orf19.2044	79.2135	87.8528	115.601	116.08	133.796	83.4642	102.668		147.172	83.0885	95.6832	108.648	0.800404		204.665	194.76	225.474	208.3	0.000220283		152.419	93.5744	131.617	125.87	0.314931		67.0883	80.7279	99.1609	82.3257	0.171462		96.4078	118.024	107.812	107.414	0.678913		132.953	147.074	143.911	141.313	0.00682893		111.573	121.907	142.807	125.429
PGA28	orf19.5144	77.3247	86.0437	90.8688	100.175	110.454	71.1372	89.3339		102.967	63.5382	85.5506	84.0185	0.705902		97.4243	128.759	198.005	141.396	0.218509		105.57	64.6487	99.9399	90.0528	0.962675		33.2419	42.8804	86.569	54.2305	0.154112		84.214	80.8753	113.979	93.0226	0.778083		82.166	79.9002	72.5273	78.1978	0.137068		87.4958	105.974	114.598	102.689
PGA30	orf19.5303	53.7141	48.9579	82.9191	56.1284	32.0943	39.2924	52.1844		104.045	27.2307	25.6767	52.3174	0.99644		56.8924	85.1521	165.449	102.498	0.259023		62.5188	28.781	31.5183	40.9394	0.436981		50.5105	72.6753	116.999	80.0617	0.28719		186.338	178.906	210.007	191.75	0.000164146		21.2217	44.2141	37.7508	34.3955	0.123445		73.7372	75.7856	60.1956	69.9062
PGA31	orf19.5302	31.0479	36.2944	54.6538	27.9877	18.7564	25.9381	32.4464		87.8721	17.921	27.519	44.4374	0.642273		29.8712	50.9734	138.998	73.2808	0.345805		53.6554	31.095	37.8536	40.868	0.366818		22.8808	21.9435	56.1387	33.6543	0.92841		30.8658	18.9612	33.8081	27.8784	0.524588		31.3791	40.0157	24.0232	31.806	0.928318		56.539	43.92	51.1285	50.5292
PGA32	orf19.6784	154.767	177.402	182.731	194.385	178.811	172.835	176.822		234.505	170.599	164.768	189.958	0.619708		170.044	190.045	294.655	218.248	0.395953		306.896	245.145	215.243	255.761	0.0944092		476.698	589.656	429.697	498.684	0.0199849		187.1	220.182	181.815	196.366	0.239007		205.506	318.158	256.477	260.047	0.121452		188.965	172.221	196.203	185.796
PGA33	orf19.876	745.032	611.578	718.007	649.53	668.979	671.052	677.363		890.042	798.999	851.937	846.993	0.00555398		834.598	973.798	1063.78	957.394	0.042753		755.132	704.483	738.542	732.719	0.0601798		920.845	1083.28	1029.91	1011.35	0.0103344		829.565	784.633	868.109	827.435	0.00564156		1166.1	1073.86	1189.95	1143.31	0.000912237		812.399	680.393	769.446	754.08
PGA34	orf19.2833	186.878	184.638	175.665	207.843	113.789	153.317	170.355		202.16	229.25	214.51	215.306	0.0233229		107.557	91.045	169.519	122.707	0.171261		506.956	424.483	371.092	434.177	0.0138819		70.542	109.718	88.6676	89.6424	0.00305823		62.8747	53.014	56.714	57.5342	0.000287023		11.0643	36.8669	24.9384	24.2899	3.20178e-05		108.134	172.221	140.792	140.382
PGA37	orf19.3923	44.2699	38.1035	36.1046	50.0109	42.0977	37.2379	41.3041		43.6665	37.4713	33.9669	38.3682	0.452088		60.2701	54.5091	93.2163	69.3318	0.141662		68.8498	44.9793	49.2572	54.3621	0.211247		18.0456	35.633	45.6455	33.108	0.418318		33.1521	72.6201	25.8792	43.8838	0.876073		29.928	24.2718	27.6839	27.2946	0.00143179		60.8386	41.4043	50.1211	50.788
PGA38	orf19.2758	1754.62	1931.29	1891.02	1973.37	1799.37	1768.16	1852.97		57.6829	8.61141	29.3613	31.8852	4.22642e-09		1603.86	1537.16	1375.1	1505.37	0.0171619		1994.75	1995.72	1773.74	1921.4	0.467507		1483.11	1726.69	1145.33	1451.71	0.134228		1363.05	1182.95	861.942	1135.98	0.032589		1444.71	1979.66	1585.31	1669.89	0.371401		1919.96	1938.25	1914.93	1924.38
PGA39	orf19.6302	44.2699	38.1035	83.8024	69.587	52.1012	27.9926	52.6428		111.592	47.7119	68.9702	76.0914	0.341631		49.2927	63.9377	185.797	99.6757	0.390865		72.6484	49.6074	54.3255	58.8605	0.59076		20.1178	39.6594	81.3224	47.0332	0.797157		39.249	16.8974	43.4991	33.2152	0.152674		47.3407	33.7182	39.5812	40.2133	0.227006		65.998	52.3057	75.3075	64.5371
PGA4	orf19.4035	2339.22	2460.44	2132.16	2603.47	2054.45	2085.58	2279.22		2180.63	2604.14	2335.89	2373.55	0.570951		2005.8	1944.94	2008.92	1986.55	0.0231779		5446.42	6128.61	5370.94	5648.66	0.00193315		2369.33	2461.9	2128.55	2319.93	0.774598		2219.67	2037.36	1910.32	2055.78	0.133606		1372.15	1383.49	1372.99	1376.21	0.000179682		2070.45	2200.72	2064.03	2111.73
PGA41	orf19.2906	77.3247	76.0939	123.551	90.3867	103.786	78.3279	91.5782		121.296	52.3667	56.0742	76.5789	0.579764		159.911	161.76	225.474	182.382	0.0389285		125.829	82.0041	70.7974	92.8768	0.948572		44.9845	44.491	72.9278	54.1344	0.0294714		130.703	115.96	96.3587	114.341	0.137194		180.838	173.314	186.924	180.358	2.25629e-05		113.293	74.947	85.3821	91.2074
PGA42	orf19.2907	41.4366	18.2037	52.8872	14.5292	22.0909	23.8836	28.8385		58.7611	11.4043	8.1751	26.1135	0.887364		32.4044	56.8663	127.807	72.3591	0.265059		30.8637	26.4669	46.7231	34.6846	0.527007		6.30302	8.25398	39.3495	17.9688	0.436341		20.9582	19.9931	48.785	29.9121	0.928845		28.4769	22.1726	21.2777	23.9758	0.483795		44.5003	26.3101	32.9943	34.6016
PGA43	orf19.2910	151.934	170.165	129.734	145.445	107.12	149.208	142.268		175.205	147.325	127.923	150.151	0.655661		169.199	198.295	323.141	230.212	0.20022		181.542	132.913	141.753	152.069	0.60675		125.111	149.176	213.537	162.608	0.528166		158.139	123.183	127.193	136.172	0.685441		160.523	194.306	185.093	179.974	0.0368995		177.786	154.611	161.949	164.782
PGA44	orf19.1714	51.8253	26.3445	44.9375	40.2228	15.4219	32.1016	35.1423		59.8393	42.1261	32.1247	44.6967	0.38388		40.0041	60.402	125.772	75.3927	0.257347		44.792	49.6074	66.9962	53.7985	0.0876849		20.1178	33.2172	41.4482	31.5944	0.684343		27.8173	34.4397	47.023	36.4267	0.875155		24.1238	23.2222	36.8356	28.0606	0.345103		70.2976	48.1129	44.0763	54.1623
PGA45	orf19.2451	128.324	132.175	161.532	120.974	120.458	139.963	133.904		173.049	139.877	166.611	159.846	0.10289		106.713	118.152	169.519	131.461	0.913463		268.91	234.731	207.641	237.094	0.0185576		833.811	989.873	680.485	834.723	0.0154891		97.9321	77.7796	153.623	109.778	0.400372		73.4596	133.429	144.826	117.238	0.534697		123.612	147.064	164.971	145.216
PGA46	orf19.3638	60.3251	59.8123	75.8528	57.3519	47.0994	52.6466	58.848		84.6375	41.1951	51.4686	59.1004	0.986731		53.5148	106.366	160.363	106.748	0.259513		51.123	44.9793	58.1267	51.4097	0.22478		69.8512	95.2227	129.591	98.2217	0.144592		54.4914	47.8545	65.5239	55.9566	0.677274		50.2428	52.6108	52.3935	51.749	0.134871		66.858	43.0814	74.3001	61.4132
PGA48	orf19.6321	924.473	1153.39	1018.33	1072.86	1002.43	1123.04	1049.09		326.151	404.271	344.39	358.271	7.58904e-07		568.607	701.547	838.946	703.034	0.0304818		1362.91	1471.59	1424.03	1419.51	0.000188688		516.07	583.214	605.983	568.422	1.56526e-05		568.158	512.211	584.429	554.933	5.96699e-06		215.663	324.455	238.173	259.431	3.66572e-06		861.414	1226.3	1092.84	1060.19
PGA49	orf19.4404	37.6589	23.6309	45.8208	24.3172	60.4373	34.1561	37.6702		69.5429	22.5759	43.1783	45.099	0.652026		47.6039	40.3662	81.0079	56.326	0.271893		24.5327	29.938	25.183	26.5512	0.112059		18.0456	46.9068	39.3495	34.7673	0.793585		27.8173	17.9293	39.0941	28.2802	0.308843		29.928	26.371	24.9384	27.0791	0.12511		34.1814	35.5343	38.0316	35.9158
PGA5	orf19.3693	14.0483	24.5355	23.7385	20.6467	27.0926	23.8836	22.3242		21.0246	19.783	30.2824	23.6967	0.739536		35.7821	47.4377	47.4347	43.5515	0.0165608		28.3313	39.1942	13.7794	27.1016	0.586957		9.06598	22.7488	14.1658	15.3269	0.21317		19.434	19.9931	10.0213	16.4828	0.204929		40.0854	38.9661	34.0901	37.7139	0.00123435		26.4422	15.4087	30.9793	24.2768
PGA50	orf19.1824	27.2702	24.5355	58.1869	26.7642	15.4219	16.6928	28.1453		61.9956	14.1972	10.0174	28.7367	0.975932		9.60521	50.9734	127.807	62.7951	0.423095		37.1947	25.3099	34.0524	32.1857	0.59642		11.1382	13.8908	39.3495	21.4595	0.575462		27.8173	16.8974	41.7371	28.8172	0.946824		21.2217	19.0239	13.9564	18.0673	0.183589		41.0607	43.0814	29.9719	38.038
PGA52	orf19.1911	685.534	797.007	758.638	725.387	780.684	751.177	749.738		844.758	796.206	722.057	787.674	0.407707		692.736	633.19	604.952	643.626	0.0293256		936.199	819.029	776.554	843.927	0.177647		840.719	990.679	866.215	899.204	0.0700419		684	664.932	508.664	619.199	0.133554		1139.98	1130.54	985.868	1085.47	0.0140251		675.674	759.219	693.887	709.593
PGA53	orf19.4651	5248.99	5200.28	5599.97	5063.95	6195.87	5549.47	5476.42		4599	4749.08	4363.31	4570.46	0.00281172		2530.18	2495.34	2641.72	2555.75	4.65795e-06		5813.62	5355.72	5185.95	5451.76	0.925468		5960.5	6743.5	5956.47	6220.16	0.079641		5552.41	5646.96	5797.27	5665.54	0.334988		8279.17	8327.6	8404.25	8337.01	6.72017e-06		6726.86	5938.22	6169.42	6278.17
PGA54	orf19.2685	8855.74	10265.7	8330.23	10199	7646.37	8329.21	8937.7		10760.8	11091.7	9775	10542.5	0.0336497		4644.59	4303.28	2948.97	3965.61	0.000815099		11122.8	11776.1	10663.5	11187.4	0.00459781		10574	11866.6	6046.71	9495.76	0.784989		6073.69	5621.16	2850.34	4848.4	0.0381905		20936.7	21572.4	20053.5	20854.2	2.17052e-06		8281.57	8287.89	8452.32	8340.59
PGA55	orf19.207	140.601	136.698	199.514	151.562	107.12	116.336	141.972		203.238	131.499	141.74	158.825	0.55779		192.843	256.046	270.238	239.709	0.0315128		157.484	137.541	140.486	145.17	0.834043		112.677	115.354	114.901	114.311	0.0920812		134.514	119.056	153.623	135.731	0.718967		141.659	167.016	139.335	149.337	0.65892		161.448	178.93	189.15	176.509
PGA56	orf19.1105.2	112711	116212	114968	122650	122174	121378	118349		85115.7	105463	89602.6	93393.9	0.0470071		138519	152104	179408	156677	0.0829856		144812	137863	128783	137153	0.0416655		83544.6	95756.8	89019.7	89440.4	0.00515348		93813.2	98336.6	112063	101404	0.0788742		108180	109252	105013	107482	0.00156386		116374	117430	115951	116585
PGA57	orf19.4689	50.8808	42.6261	60.8368	50.0109	53.7684	42.3741	50.0829		73.8557	57.0215	46.8629	59.2467	0.366481		44.2262	72.1878	142.05	86.1546	0.340486		95.4401	47.2934	51.7914	64.8416	0.438764		40.8401	46.9068	73.9771	53.908	0.747987		36.2006	35.4716	45.261	38.9778	0.0455376		86.5191	99.8425	68.8666	85.0761	0.0485208		71.1575	74.947	62.2106	69.4384
PGA58	orf19.4334	61.2695	85.1392	62.6034	80.5986	62.1046	81.4097	72.1875		214.02	174.323	141.74	176.694	0.0326078		115.157	140.545	131.876	129.193	0.00407995		100.505	65.8058	102.474	89.5949	0.278089		926.371	894.852	794.861	872.028	0.00218488		104.029	145.885	71.6908	107.202	0.241425		1119.67	1136.84	1129.55	1128.69	5.85503e-11		78.8967	82.4942	100.494	87.2949
PGA59	orf19.2767	29927.7	30382.5	33388.4	28353.4	51052.9	44014.9	36186.6		45167.9	40526	28592.9	38095.6	0.772401		37700.9	37922.2	43626.4	39749.8	0.428337		49837	36790.9	31718.3	39448.7	0.645751		16562	25643.1	32620.8	24942	0.122855		22069	36706.2	33945	30906.7	0.409981		46044.3	33899.9	30465.4	36803.2	0.92299		33040.1	34100.7	31974.5	33038.4
PGA6	orf19.4765	4911.83	4749.82	4842.1	4791.11	5764.06	5876.13	5155.84		5833.52	5060.02	4762.17	5218.57	0.878173		6996.29	6330.43	5728.41	6351.71	0.0571668		6955.73	5370.76	5397.55	5908.01	0.285127		5639.99	7683.25	4516.8	5946.68	0.485669		4185.93	4937.01	3999.16	4374.03	0.0889716		17750.2	16249.9	16135.6	16711.9	0.000491666		5009.62	4370.09	4708.61	4696.11
PGA60	orf19.5588	59.3806	43.5307	59.0702	48.7874	43.765	50.5921	50.8543		92.1848	43.057	39.4938	58.2452	0.707912		151.467	157.045	249.891	186.134	0.0503581		57.454	34.5661	34.0524	42.0242	0.373706		23.5716	30.8014	57.188	37.187	0.311113		56.0156	25.1526	59.3569	46.8417	0.751862		38.6343	51.5612	50.5632	46.9196	0.479473		51.3796	48.1129	49.1136	49.5353
PGA61	orf19.5762	83.9357	92.3755	125.317	80.5986	77.1097	78.3279	89.6108		116.983	66.3311	85.5506	89.6216	0.999517		125.29	139.367	222.422	162.359	0.131069		104.304	70.4339	65.7291	80.1555	0.547589		22.1901	32.412	76.0758	43.5593	0.0889747		101.743	98.4177	106.931	102.364	0.156979		114.089	90.3962	102.728	102.404	0.252848		136.511	106.813	121.651	121.658
PGA62	orf19.2765	56902.4	59359.2	60323.5	58066.3	64377.4	65457.7	60747.8		79503.8	80479.2	70072.7	76685.2	0.0257234		71191.2	73044.9	68651.6	70962.5	0.00153936		65817.7	64357	58770.2	62981.7	0.435722		68759.3	90188.4	74446.7	77798.1	0.110716		48130.4	56261.8	47712.3	50701.5	0.0468939		115371	113481	106414	111756	0.000376882		58981	62491.3	63901.8	61791.4
PGA63	orf19.6217	2766.1	2823.16	2559.67	2475	2781.37	2746.1	2691.9		3096.01	2767.06	2507.22	2790.1	0.630295		3068.92	2996.23	2648.84	2904.67	0.236018		2691.16	2679.52	2730.37	2700.35	0.891512		2698.12	2840.38	2502.11	2680.2	0.923652		3067.14	2986.71	2889.11	2980.99	0.0088711		3268.68	3502.62	3322.3	3364.53	0.000951808		2852.1	2530.28	2795.45	2725.94
PGA7	orf19.5635	4287.57	3268.19	4019.76	3650.8	3599.98	3625.43	3741.95		2034	1873.33	2036.52	1981.28	2.37369e-05		2639.11	3149.45	4592.01	3460.19	0.681527		5010.84	5105.8	5012.36	5043	0.00021473		143.07	162.06	198.846	167.992	1.72436e-06		3611.29	2915.51	2579	3035.27	0.128093		2136.86	2471.92	3684.71	2764.5	0.164016		3056.76	3829.22	3192.38	3359.45
PHO89	orf19.4599	1217.24	1709.68	2373.3	2122.63	1392.56	1437.38	1708.8		1446.39	1163.94	1331.85	1314.06	0.0952289		1103.97	1147.05	1425.97	1225.66	0.056264		2442.98	2286.14	2599.86	2442.99	0.00984023		61.5623	89.5859	81.3224	77.4902	0.000307603		1287.6	1524.51	754.461	1188.85	0.140413		784.476	1289.03	874.217	982.575	0.0217224		1020.5	2110.99	1758.77	1630.09
PHR1	orf19.3829	6281.24	6438.58	6331.33	7063.16	5815.74	6510.98	6406.84		6716.55	6563.52	5698.04	6326.04	0.835048		5955.97	5677.5	5367.25	5666.9	0.0226267		9170.32	8178.86	7936.75	8428.64	0.019071		2122.04	2386.21	1960.66	2156.3	2.1794e-07		5675.11	7799.5	5246.65	6240.42	0.854196		7977.35	8401.07	8023.53	8133.99	0.000114327		6225.53	6546.18	6316.51	6362.74
PHR2	orf19.6081	413.54	451.475	509.55	473.345	540.602	458.411	474.487		722.923	640.735	635.47	666.376	0.00564719		746.779	753.405	597.83	699.338	0.0346454		594.324	562.169	601.699	586.064	0.00145241		3649.96	3557.87	2829.49	3345.78	0.00782895		808.225	469.903	358.895	545.674	0.652074		2563.47	2151.8	2083.16	2266.14	0.00630681		460.696	523.581	504.485	496.254
PIL1	orf19.778	23239.3	23541.5	22821.5	23058.1	24787.2	23107.2	23425.8		22784.7	25882.9	23355.3	24007.6	0.609422		17481.4	16073.7	14201	15918.7	0.0102541		22175.5	22440.3	21106.6	21907.5	0.0372343		27356.9	29783	26036.3	27725.4	0.0511066		20467	18821.3	23155.5	20814.6	0.169087		11837.2	12618.3	12237.9	12231.1	1.85334e-08		25693	22655.1	23212.6	23853.6
PIN3	orf19.5956	2207	2380.85	2667.43	2526.39	2087.8	1878.07	2291.26		2224.84	2166.58	2077.97	2156.46	0.326233		2010.87	1796.44	1848.17	1885.16	0.020293		2672.16	2755.89	2634.07	2687.38	0.0195964		1849.89	2109.19	1996.33	1985.14	0.0659148		1958.26	1998.15	2043.35	1999.92	0.0578189		2232.63	2206.37	2031.91	2156.97	0.352177		2424.73	2759.2	2592.95	2592.29
PIR1	orf19.220	1738.57	1848.07	1995.25	1747.02	1685.99	1651.05	1777.66		181.674	111.017	115.027	135.906	3.57529e-08		1957.67	1922.55	1609.09	1829.77	0.699308		1151.45	1335.06	1354.34	1280.28	0.00243115		1746.28	1620.4	1347.85	1571.51	0.21305		1170.23	955.929	808.201	978.12	0.00639763		980.369	1145.24	1095.69	1073.76	6.29834e-05		1637.91	1996.11	1860.52	1831.51
PLB3	orf19.6594	1586.51	1788.38	1681.68	1849.79	1580.96	1615.1	1683.74		1583.31	1490.7	1429.49	1501.17	0.0301068		1185.87	1127.01	1021.06	1111.31	0.000222117		2253.05	2089.44	2098.11	2146.87	0.00121671		1421.63	1533.43	1240.82	1398.63	0.0552216		1392.01	1307.81	1126.24	1275.35	0.0152318		954.25	1018.24	1060	1010.83	5.8946e-06		1650.81	1697.58	1664.07	1670.82
PLB4.5	orf19.1442	211.433	263.332	328.475	198.055	257.171	198.516	242.83		212.942	224.595	205.299	214.278	0.234909		92.3578	114.617	178.675	128.55	0.0206929		367.674	299.525	265.926	311.041	0.13414		464.265	606.567	404.513	491.782	0.0408564		371.532	277.969	288.415	312.639	0.124659		201.152	277.224	232.682	237.019	0.854856		301.613	285.428	263.702	283.581
PLB5	orf19.5102	316.264	257.001	265.761	199.279	180.478	262.206	246.831		395.155	322.346	302.018	339.84	0.0535697		229.153	187.688	230.561	215.801	0.247433		376.537	271.756	270.994	306.429	0.226705		377.231	492.219	359.393	409.614	0.0392872		164.236	236.693	187.101	196.01	0.139723		273.705	248.885	258.307	260.299	0.552096		309.352	315.616	305.008	309.992
PMT1	orf19.5171	2276.89	2124.86	2235.5	2051.67	2596.3	2400.94	2281.03		2252.87	1999.01	1921.38	2057.75	0.146874		2559.74	2392.8	2296.83	2416.46	0.268917		2546.81	2268.78	2242.55	2352.71	0.595519		2090.96	2201.8	1698.33	1997.03	0.193687		2361.42	2407.82	1912.97	2227.4	0.781184		2879.8	2865.52	2865.63	2870.32	0.00071619		2287.14	2119.38	2343.1	2249.87
PMT4	orf19.4109	1668.68	1545.96	1487.36	1514.55	1817.71	1722.96	1626.2		1365.52	1245.86	1221.31	1277.57	0.00192133		2095.31	1927.27	1750.51	1924.36	0.0723213		1692.12	1574.57	1612.82	1626.5	0.996364		1390.55	1426.33	1077.13	1298	0.0766821		1836.32	1786.61	1392.3	1671.74	0.784483		2052.7	2358.57	2195.72	2202.33	0.00717993		1629.31	1512.25	1592.54	1578.04
PRA1	orf19.3111	3399.81	1319.83	3037.53	2948.5	5323.9	4527.35	3426.15		23922.2	23622.5	22624.9	23389.9	1.65642e-08		4226.61	3213.09	1116.69	2852.13	0.625071		676.628	290.269	409.104	458.667	0.0029438		22526.6	33753.7	24205.2	26828.5	0.0193937		490.422	88.0987	418.802	332.441	0.00237678		25.5748	56.8092	32.2598	38.2146	0.00187207		3982.03	3634.67	3575.22	3730.64
QDR1	orf19.508	46.1587	55.2896	57.3036	40.2228	18.7564	42.3741	43.3509		98.6539	25.3687	33.9669	52.6632	0.729793		26.4935	60.402	124.755	70.5501	0.445979		73.9146	38.0372	60.6608	57.5376	0.313584		17.3549	23.554	77.1251	39.3447	0.855771		41.5354	24.1207	54.952	40.2027	0.78178		54.5959	66.2555	33.175	51.3421	0.521606		65.1381	47.2743	71.2777	61.23
RBD1	orf19.5234	559.925	597.105	580.213	565.108	575.614	474.847	558.802		577.368	594.187	583.886	585.147	0.201811		633.627	611.976	628.351	624.651	0.0121237		637.375	603.822	663.785	634.994	0.022636		855.224	1020.47	823.193	899.63	0.0233279		607.789	592.699	547.427	582.638	0.384751		666.941	713.854	681.116	687.304	0.000839775		644.717	646.851	604.223	631.93
RBR1	orf19.535	74.4914	107.753	145.633	111.186	72.108	127.636	106.468		348.793	258.11	243.986	283.63	0.0219042		107.557	125.224	162.397	131.726	0.272423		80.2457	55.3926	77.1327	70.9236	0.0407713		19354	24662.3	26963.9	23660	0.00902635		65.161	58.1735	65.5239	62.9528	0.0136299		19.7706	45.2637	29.5143	31.5162	0.00105177		109.853	85.0099	90.4194	95.0942
RBR2	orf19.532	392.762	383.635	375.289	365.676	398.886	429.648	390.983		439.36	421.959	387.684	416.334	0.234757		346.526	305.546	382.149	344.74	0.158794		370.206	301.839	298.87	323.638	0.0854639		1487.94	2014.17	1484.26	1662.13	0.0184204		369.246	472.998	531.569	457.938	0.29217		504.423	586.853	618.884	570.054	0.0274843		352.348	352.513	378.552	361.138
RBR3	orf19.5124	137.768	143.934	181.848	156.456	145.466	130.718	149.365		181.674	141.739	121.475	148.296	0.95935		235.064	230.117	177.658	214.28	0.054869		134.692	166.467	155.691	152.283	0.816797		140.998	135.486	116.999	131.161	0.130802		171.095	144.853	99.8826	138.61	0.665138		169.229	186.959	136.589	164.259	0.432081		177.786	158.804	169.001	168.53
RBT1	orf19.1327	423.928	426.148	424.754	346.1	318.859	348.495	381.381		358.497	251.593	293.728	301.272	0.100847		193.688	228.938	289.568	237.398	0.0129923		558.871	625.806	529.476	571.384	0.00527316		31.1697	38.0488	55.0894	41.436	3.17572e-06		901.966	415.212	229.389	515.522	0.572964		72.0086	96.6937	82.5942	83.7655	6.94959e-06		363.527	485.007	427.918	425.484
RBT5	orf19.5636	49417.8	41341.8	42488.1	45908.3	53745.5	52656.1	47592.9		34865.8	31923	29586.8	32125.2	0.000621713		53640	56740.5	65531.3	58637.3	0.0646946		67247.3	62969.8	59585	63267.3	0.00285158		1845.06	1419.08	2801.16	2021.77	2.29107e-06		35605.7	36719.6	33207.6	35177.7	0.00133458		33129.9	37370.9	47361.2	39287.4	0.174986		39418	39034	39968.6	39473.6
RCT1	orf19.7350	5775.98	5674.25	5032.01	5845.77	5160.52	5191.98	5446.75		4784.45	5878.33	5295.5	5319.43	0.739619		2985.32	2548.38	2564.4	2699.37	1.34788e-05		6611.32	6085.8	6015.88	6237.67	0.0246165		9991.66	11301.3	11919.8	11070.9	0.0070044		5745.22	6291.9	6246.57	6094.56	0.0377907		5976.35	6155.99	5746.59	5959.64	0.031122		5725.06	5032.56	5249.61	5335.75
RFG1	orf19.2823	1949.17	1925.86	1912.22	1988.05	1772.69	1745.56	1882.26		2134.27	1931.05	1808.08	1957.8	0.522088		1617.37	1501.8	1268.28	1462.48	0.039687		2032.73	2048.95	1928.32	2003.33	0.0711585		2276.77	2668.05	2000.53	2315.12	0.149744		1898.05	1739.14	1351.77	1662.99	0.307374		1470.83	1649.04	1543.21	1554.36	0.00545102		1950.92	1966.76	1779.93	1899.2
RHD3	orf19.5305	219.933	296.8	430.937	224.973	387.216	309.459	311.553		165.501	142.67	122.396	143.523	0.00366828		258.707	313.796	352.645	308.383	0.944805		242.32	209.277	230.448	227.348	0.0600242		105.77	125.018	145.331	125.373	0.00226028		236.637	142.789	261.104	213.51	0.10191		85.0681	71.5035	56.9694	71.1803	0.00072895		316.232	412.052	436.985	388.423
RHR2	orf19.5437	260.543	453.284	703.874	696.023	653.974	422.457	531.693		616.183	466.645	395.053	492.627	0.704515		341.46	276.081	280.412	299.318	0.0243616		1098.27	741.508	801.895	880.559	0.0600133		18.7364	60.5963	64.5333	47.9553	0.00102087		344.096	221.214	161.552	242.287	0.0160613		965.858	1720.41	928.212	1204.83	0.111059		233.68	464.881	366.463	355.008
RLM1	orf19.4662	219.933	209.965	248.095	233.537	200.485	215.98	221.332		257.147	232.043	211.746	233.645	0.465061		242.664	251.331	243.787	245.927	0.0156718		260.047	242.831	241.851	248.243	0.0237313		303.322	348.882	237.671	296.625	0.139186		264.074	197.48	156.266	205.94	0.675715		388.338	477.696	379.11	415.048	0.0210704		272.376	253.562	240.531	255.49
RME1	orf19.4438	64.1028	76.9984	84.6857	79.3751	82.1114	76.2734	77.2578		123.452	57.0215	49.6263	76.7	0.98327		98.2687	125.224	191.901	138.464	0.157462		81.5119	46.1364	68.2633	65.3038	0.366782		36.6956	46.1015	61.3853	48.0608	0.0396804		60.5883	44.7588	129.836	78.3945	0.969352		44.4385	63.1067	30.4294	45.9916	0.069232		103.834	102.62	91.4269	99.2936
RNR22	orf19.1868	812.086	1019.52	769.238	1312.67	812.361	971.009	949.481		1227.51	1349.2	1299.61	1292.11	0.00791893		541.586	587.225	630.386	586.399	0.00616575		907.077	879.194	828.504	871.591	0.403108		372.396	207.96	379.33	319.895	0.000417788		1315.03	1226.29	649.623	1063.65	0.650298		529.091	539.622	551.162	539.958	0.00429667		566.465	806.179	662.656	678.433
SAP1	orf19.5714	103.769	98.7072	127.084	69.587	73.7752	84.4914	92.9022		137.469	64.4692	74.497	92.1449	0.977521		177.644	166.474	270.238	204.785	0.0677098		97.9725	62.3347	87.2693	82.5255	0.484853		82.2846	62.2068	87.6183	77.3699	0.229981		100.981	88.0987	136.884	108.655	0.413769		108.285	108.239	110.964	109.163	0.122793		121.032	110.167	112.583	114.594
SAP10	orf19.3839	72.6026	64.3349	120.901	101.398	47.0994	40.3196	74.4426		118.061	68.1931	71.7336	85.996	0.599939		101.646	109.902	129.841	113.797	0.0367358		103.037	80.8471	80.9339	88.2728	0.380197		89.192	83.949	104.407	92.5162	0.244972		107.84	120.088	111.336	113.088	0.0284376		227.271	320.257	240.919	262.816	0.011407		98.6746	76.6242	95.4567	90.2518
SAP2	orf19.3708	43.3254	41.7216	56.4203	43.8934	45.4322	61.8919	48.7808		96.4976	58.8834	79.1027	78.1612	0.10249		39.1597	81.6164	158.328	93.0346	0.331846		92.9077	36.8802	69.5303	66.4394	0.391019		143.07	158.839	172.613	158.174	0.00222787		54.4914	39.5993	59.3569	51.1492	0.749746		53.1449	38.9661	34.0901	42.067	0.377287		79.7566	63.2071	74.3001	72.4212
SAP3	orf19.6001	45.2143	48.9579	78.5027	31.6583	53.7684	42.3741	50.0793		82.4812	35.6093	43.1783	53.7563	0.832784		41.693	60.402	146.119	82.7381	0.417332		62.5188	38.0372	42.9219	47.826	0.828544		22.8808	37.2436	65.5826	41.9023	0.601411		39.249	54.0459	45.261	46.1853	0.630531		69.1065	42.1149	36.8356	49.3523	0.95437		49.6598	48.9514	71.2777	56.6296
SAP4	orf19.5716	48.992	95.9936	57.3036	90.3867	42.0977	61.8919	66.1109		134.234	143.601	140.819	139.551	0.000268097		44.2262	61.5806	87.1121	64.3063	0.91203		275.241	364.318	298.87	312.81	0.00635989		662.508	702.393	636.413	667.105	0.0001152		17.9098	28.2483	38.2131	28.1237	0.00963202		24.1238	12.7263	17.617	18.1557	0.002314		51.3796	46.4357	58.1807	51.9987
SAP5	orf19.5585	580.703	930.878	308.159	1154.84	312.19	408.076	615.807		426.422	739.418	701.792	622.544	0.970282		44.2262	48.6163	109.494	67.4455	0.0120523		1470.54	1767.79	1555.8	1598.04	0.000653647		1242.04	1271.72	949.111	1154.29	0.0190627		190.148	91.1944	61.9999	114.448	0.0164709		410.104	453.555	360.806	408.155	0.211615		382.445	442.24	417.843	414.176
SAP6	orf19.5542	205.766	456.902	113.834	517.391	158.804	221.116	278.969		364.966	316.76	334.258	338.661	0.426748		84.7581	101.652	153.241	113.217	0.0597326		1175.51	1196.22	1135.13	1168.95	2.33213e-05		279.146	284.46	254.46	272.689	0.930566		58.302	56.1097	54.952	56.4545	0.0221955		58.9491	117.686	87.17	87.9349	0.0370558		115.873	153.772	139.785	136.477
SAP8	orf19.242	104.713	100.516	111.185	100.175	70.4408	87.5732	95.7671		125.609	83.0885	115.948	108.215	0.446844		122.757	129.938	177.658	143.451	0.0959962		133.426	86.6322	134.151	118.07	0.289314		81.5939	92.0017	126.443	100.013	0.79416		113.174	80.8753	118.383	104.144	0.568532		76.3617	87.2474	80.7639	81.4577	0.0726859		124.472	102.62	105.531	110.874
SAP9	orf19.6928	2065.34	2222.55	2394.5	2167.9	2089.46	1959.22	2149.83		2114.86	1823.06	1841.24	1926.39	0.122272		1662.97	1657.37	1697.6	1672.65	0.000431571		2292.3	2261.84	2156.39	2236.84	0.277098		1407.82	1568.86	1349.95	1442.21	0.000372327		1885.1	1784.55	1617.83	1762.49	0.0136569		1817.63	2003.8	1823.25	1881.56	0.0224727		1999.07	2297.15	2169.81	2155.35
SCW11	orf19.3893	1635.62	1457.32	1666.66	1521.89	1527.61	1474.36	1547.24		51.2138	22.5759	24.7556	32.8484	2.8546e-08		1698.43	1469.98	1239.79	1469.4	0.620654		1469.27	1449.61	1370.81	1429.9	0.0413629		1447.88	1362.71	940.717	1250.44	0.194213		1439.26	1258.28	834.631	1177.39	0.170823		260.646	324.455	272.95	286.017	9.68464e-09		1600.08	1579.34	1527.06	1568.82
SCW4	orf19.2941	52.7697	29.0581	28.155	24.3172	18.7564	29.0198	30.346		57.6829	39.3332	35.8092	44.2751	0.166959		46.7594	45.0805	98.3031	63.381	0.192671		49.8568	20.6818	32.7854	34.4413	0.699008		250.826	350.492	226.129	275.815	0.0217411		38.4869	38.5673	25.8792	34.3112	0.555186		21.2217	67.3051	40.4963	43.0077	0.448922		41.9206	37.2115	46.0912	41.7411
SGA1	orf19.1719	796.976	915.501	792.204	912.584	698.989	742.959	809.869		763.894	894.888	797.59	818.791	0.873278		744.246	771.083	719.914	745.081	0.144385		888.084	1072.42	850.044	936.848	0.195532		454.594	434.24	451.733	446.856	0.000126864		676.379	697.953	550.07	641.467	0.0391126		765.613	672.92	756.16	731.564	0.139096		734.148	760.896	747.282	747.442
SKO1	orf19.1032	306.82	296.8	327.591	248.219	253.837	267.342	283.435		370.357	269.281	247.671	295.77	0.781667		317.816	342.082	482.868	380.922	0.192864		313.227	290.269	344.484	315.993	0.173762		261.187	273.187	217.734	250.702	0.191378		283.889	241.852	284.891	270.211	0.520569		263.548	354.893	309.557	309.333	0.442796		256.898	263.625	268.74	263.087
SMF3	orf19.2069	395.596	433.385	382.356	418.287	435.566	383.422	408.102		341.246	346.551	381.236	356.344	0.0262197		488.388	496.475	482.868	489.244	0.000204975		443.646	414.07	381.229	412.982	0.826464		358.581	423.771	371.984	384.779	0.369702		435.55	395.606	333.346	388.167	0.578951		574.073	584.754	532.858	563.895	0.00167522		386.744	386.894	395.679	389.773
SNF5	orf19.5871	630.757	573.587	526.332	549.202	567.277	516.964	560.687		608.636	548.57	582.044	579.75	0.461354		794.91	780.512	828.773	801.398	2.20676e-05		560.137	607.293	659.984	609.138	0.231256		688.756	755.541	701.471	715.256	0.00252336		642.846	580.316	508.664	577.275	0.722521		668.392	665.573	693.929	675.964	0.00053511		709.21	645.174	599.186	651.19
SOD4	orf19.2062	702.533	638.714	680.909	426.851	538.934	563.191	591.855		574.134	631.426	614.284	606.614	0.755648		710.469	694.476	690.411	698.452	0.0522749		533.547	585.31	509.203	542.686	0.337845		2515.77	3623.9	2747.65	2962.44	0.0183895		902.728	665.964	1026.69	865.127	0.107029		588.584	669.771	731.451	663.269	0.273404		1160.66	888.358	959.856	1002.96
SOD5	orf19.2060	7268.17	9035.5	6509.76	13995.6	5153.85	7853.59	8302.74		3458.28	4788.18	4193.82	4146.76	0.020153		533.142	582.511	513.389	543.014	0.00161849		14395.9	18460.2	15848.3	16234.8	0.00378369		98.1716	72.6753	100.21	90.3524	0.0012535		2971.11	4123.87	1502.42	2865.8	0.00762977		163.425	224.744	201.566	196.578	0.00132884		3150.49	6343.25	4711.63	4735.12
SOD6	orf19.2108	206.711	340.218	327.591	199.279	173.809	226.252	245.643		100.81	116.603	106.737	108.05	0.00462284		99.9575	102.831	167.484	123.424	0.01253		238.521	279.855	333.08	283.819	0.373877		33.2419	23.554	30.955	29.2503	0.000617781		72.7822	49.9183	57.5949	60.0985	0.00104614		25.5748	37.9165	23.1081	28.8665	0.000560339		120.172	319.809	195.195	211.725
SPR1	orf19.2237	27.2702	23.6309	51.1206	19.4232	48.7667	23.8836	32.3492		44.7447	9.54237	18.3076	24.1982	0.542841		21.427	56.8663	102.373	60.222	0.356003		22.0003	34.5661	30.2512	28.9392	0.629352		9.75672	8.25398	39.3495	19.1201	0.329709		27.0552	25.1526	61.1189	37.7756	0.70427		9.61324	25.3214	18.5322	17.8223	0.0879114		35.0413	40.5657	44.0763	39.8945
SPT14	orf19.8117	292.653	327.554	263.994	231.09	223.827	214.952	259.012		269.007	243.214	241.223	251.148	0.70878		354.971	355.046	462.521	390.846	0.0447869		247.385	297.211	291.267	278.621	0.442707		246.681	292.513	274.398	271.197	0.60473		280.84	251.139	273.438	268.473	0.653824		273.705	216.347	244.579	244.877	0.584866		287.855	335.742	297.956	307.184
SSK1	orf19.5031	789.42	948.969	967.096	880.773	862.378	780.968	871.601		941.795	807.378	745.085	831.419	0.583348		669.937	589.583	771.8	677.107	0.0406831		1064.09	937.045	978.018	993.05	0.0572586		709.478	843.315	758.135	770.309	0.104316		758.688	811.462	824.94	798.363	0.0927491		710.473	876.541	731.451	772.821	0.190039		853.675	892.551	984.035	910.087
SSK2	orf19.3776	986.805	915.501	960.913	866.091	939.071	862.121	921.75		876.025	891.164	854.7	873.963	0.0793284		1109.88	1055.12	1042.42	1069.14	0.00272643		1048.89	931.26	926.068	968.74	0.371528		1003.04	1141.26	964.851	1036.39	0.153205		1053.63	949.737	836.393	946.586	0.737036		1578.2	1760.3	1570.66	1636.39	0.00383199		956.864	930.287	987.057	958.069
SSR1	orf19.7030	10025.9	10326.3	10071.2	10383.8	10655.7	9896.8	10226.6		9497.19	9457.89	8595.94	9183.67	0.0551961		8612.5	7988.68	7243.27	7948.15	0.0217078		12300.4	11247.3	10584.9	11377.5	0.141475		7315.04	8225.19	7210.41	7583.55	0.00812006		10402.5	11810.5	8626.14	10279.7	0.959437		11446.8	11337.8	11147	11310.6	0.000159389		10867.3	10293.7	10002.8	10388
STF2	orf19.2107.1	28898.3	37554.5	30417.9	34512.6	26229.4	32255.9	31644.8		11919.9	22362	19207.4	17829.8	0.0258521		20713.8	21082.7	23660.5	21819	0.00131379		33470	43632.4	39514.6	38872.3	0.113473		6578.71	4973.53	7516.81	6356.35	4.04529e-06		15964.5	13315	18369.9	15883.1	0.000306752		2422.72	2294.54	2679.85	2465.7	9.99182e-06		20379.6	29866.8	24357.1	24867.8
STP4	orf19.909	623.202	872.083	1067.79	912.584	825.699	718.305	836.611		1369.83	1042.91	994.713	1135.82	0.10535		1038.95	940.798	1104.48	1028.07	0.0471382		1137.53	997.211	937.471	1024.07	0.0737167		486.368	712.862	578.701	592.644	0.0399666		697.718	674.219	592.358	654.765	0.0383135		893.305	845.053	785.446	841.268	0.949285		911.289	1115.61	1071.68	1032.86
SUN41	orf19.3642	10067.4	10646.5	9477.62	12650.9	8418.3	8846.94	10017.9		9561.89	10782.6	9870.79	10071.8	0.942559		6510.75	5952.1	5385.56	5949.47	0.000718128		13324.7	13987.1	13456.1	13589.3	0.00159647		9457.72	9918.66	6466.44	8614.28	0.333879		8071.97	7879.99	4990.28	6980.75	0.0670284		7118.33	7739.83	7282.25	7380.13	0.00699383		8825.89	9495.42	9338.89	9220.07
TEC1	orf19.5908	1023.64	1450.98	2181.62	1218.46	1015.76	886.775	1296.21		1020.5	787.828	813.249	873.86	0.086894		1234.01	1182.41	1392.39	1269.6	0.900764		1407.23	1363.99	1321.39	1364.2	0.74241		455.285	506.714	525.185	495.728	0.00898475		963.697	744.389	498.973	735.686	0.0496851		841.067	923.773	821.137	861.992	0.0760466		962.024	2509.31	1890.75	1787.36
TOR1	orf19.2290	748.81	792.484	809.869	735.175	687.318	614.553	731.368		764.972	693.8	604.151	687.641	0.474779		958.727	941.977	973.239	957.981	0.000352347		726.009	689.442	755.014	723.488	0.827955		715.004	687.093	644.808	682.302	0.212336		646.657	689.698	629.36	655.238	0.062417		777.221	785.226	732.366	764.938	0.351706		786.602	810.371	767.431	788.135
TPK1	orf19.4892	473.983	569.969	814.286	550.426	543.936	496.419	574.836		523.459	443.371	469.665	478.832	0.128678		576.207	635.547	808.425	673.393	0.312393		601.922	558.698	524.408	561.676	0.817776		371.705	477.724	381.428	410.286	0.0297573		424.118	428.626	571.214	474.653	0.200841		572.622	723.3	581.362	625.762	0.494737		520.03	807.017	614.298	647.115
TPK2	orf19.2277	1715.9	1503.45	1515.62	1465.61	1660.98	1628.45	1581.67		1640.46	1651.76	1543.71	1611.98	0.589756		1603.86	1519.48	1341.53	1488.29	0.36015		1437.62	1505.14	1532.99	1491.92	0.115003		2320.29	2655.16	2157.93	2377.79	0.0249819		1535.29	1691.67	1387.9	1538.29	0.685298		1363.45	1423.38	1477.31	1421.38	0.019862		1698.11	1542.44	1498.85	1579.8
TPO3	orf19.4737	203.877	219.915	279.01	202.949	260.506	186.189	225.408		252.834	192.942	180.428	208.735	0.569299		233.375	280.796	294.655	269.609	0.126796		234.722	168.781	189.902	197.802	0.316911		195.566	203.934	257.608	219.036	0.806303		195.483	143.821	273.438	204.248	0.64191		434.772	415.77	531.943	460.828	0.0120595		237.12	196.539	210.307	214.655
TRR1	orf19.4290	2461.05	2475.82	2477.53	2542.3	2506.27	2595.09	2509.68		2079.28	2174.03	2059.55	2104.29	0.00118276		2601.96	2870.13	2570.51	2680.86	0.209418		2892.48	2913.24	2906.49	2904.07	2.43207e-06		1777.36	2028.67	1674.19	1826.74	0.0196711		2641.12	3099.19	2519.09	2753.13	0.30131		4982.38	4215.29	4502.87	4566.85	0.0111014		2584.67	2447.26	2760.18	2597.37
TRX1	orf19.7611	8980.41	8536.2	8313.44	8543.6	10197.2	10248.1	9136.5		5631.9	6243.27	5915.43	5930.2	0.000103175		9275.36	9043.51	10040	9452.96	0.520066		9036.1	7485.8	8223.11	8248.34	0.185995		5758.8	6683.11	6216.7	6219.54	0.000351531		8520.09	10160.5	10613.7	9764.75	0.446256		8543.26	7971.79	8201.99	8239.01	0.0576894		7867.1	7421.64	7855.91	7714.88
zfu2	orf19.6781	360.652	355.595	422.104	366.9	337.199	321.786	360.706		361.731	300.003	297.412	319.715	0.182486		382.836	349.153	385.201	372.397	0.543144		351.213	306.467	325.478	327.719	0.134213		201.092	253.86	242.918	232.623	0.00179759		325.043	309.958	271.676	302.226	0.0390378		394.143	410.522	342.503	382.389	0.432319		392.764	426.307	432.955	417.342
TUP1	orf19.6109	5316.99	5256.36	4948.1	5018.68	5160.52	5342.99	5173.94		5386.07	4992.06	4846.91	5075.01	0.613711		6164.54	5803.6	5697.89	5888.68	0.0207483		5389.44	5089.61	5022.5	5167.18	0.961634		5753.96	6593.72	6373.05	6240.25	0.0434286		5784.85	5714.03	6671.21	6056.7	0.0970449		7261.98	7266.46	7025.08	7184.51	9.71015e-06		5771.5	5354.57	5456.14	5527.4
TYE7	orf19.4941	3699.19	5363.09	5221.92	5832.31	4922.1	4331.15	4894.96		6068.57	5555.29	5187.73	5603.86	0.125863		3374.6	3071.66	2417.9	2954.72	0.00339847		6027.6	5971.26	5596.48	5865.11	0.0272491		3399.23	2447.41	3266.01	3037.55	0.00518114		3512.98	2559.5	2653	2908.5	0.00409645		1671.07	2646.15	1789.39	2035.54	0.000708074		2895.96	5179.31	4005.4	4026.89
UCF1	orf19.1354	37516.2	43734.3	28310.3	42219.4	29874	37800	36575.7		21059.7	41518.4	33794.6	32124.2	0.546017		28007.8	23551.8	12008.6	21189.4	0.0602797		34935	49307.6	42063.9	42102.2	0.327021		26023.1	14486.9	21600.8	20703.6	0.0166139		21312.2	15677	13269.9	16753	0.0012605		543.601	524.927	497.167	521.898	3.3322e-05		21729.7	30549.4	26426.4	26235.1
UEC1	orf19.4646	33.8812	38.1035	62.6034	15.7527	17.0892	31.0744	33.084		67.3866	30.9545	24.7556	41.0322	0.631545		30.7156	52.152	126.789	69.8856	0.332733		56.1878	38.0372	54.3255	49.5168	0.115122		12.5197	21.9435	34.1029	22.8554	0.314976		23.2446	16.8974	35.5701	25.2374	0.406872		32.8301	68.3547	39.5812	46.922	0.348976		32.4616	41.4043	72.2851	48.717
UGP1	orf19.1738	5954.47	5961.89	5295.23	6296.02	5967.46	5761.08	5872.69		5751.58	6891.22	5894.24	6179.01	0.490793		4858.23	4767.63	3810.68	4478.85	0.0376333		6473.31	6864.48	6316.17	6551.32	0.0253673		6624.99	6699.21	5943.88	6422.69	0.130902		6711.59	6484.86	5767.31	6321.25	0.251354		7575.41	6684.99	6834.73	7031.71	0.0322419		5995.93	5573.44	5966.92	5845.43
UME6	orf19.1822	193.489	182.829	132.384	190.714	117.123	131.745	158.047		114.827	104.501	76.3393	98.5555	0.014924		74.6251	71.0092	156.293	100.642	0.160878		448.711	355.062	421.775	408.516	0.00367999		77.4494	65.4279	103.358	82.0785	0.00438853		139.086	81.9072	76.0958	99.0298	0.0731017		44.4385	23.2222	31.3446	33.0018	0.000122553		133.931	151.257	133.74	139.643
UPC2	orf19.391	376.707	374.59	422.104	386.476	372.211	351.577	380.611		418.875	397.754	404.264	406.964	0.0539041		453.767	419.868	460.486	444.707	0.0127349		371.472	363.161	386.297	373.644	0.569936		375.85	388.34	377.231	380.473	0.989792		315.898	312.021	241.723	289.881	0.0479391		272.254	274.075	239.088	261.806	0.000570851		374.706	366.769	348.329	363.268
UTR2	orf19.1671	2124.84	2257.83	2194.87	2308.61	1981.09	1962.31	2138.26		2112.7	2283.89	2005.2	2133.93	0.967475		1980.47	1869.52	1776.96	1875.65	0.0208786		2727.88	2448.12	2355.32	2510.44	0.0567819		1353.25	1562.42	1103.36	1339.68	0.0139861		2138.88	2188.02	1580.83	1969.24	0.481195		2403.85	2390.05	2340.32	2378.08	0.00807004		2140.1	2212.46	2122.46	2158.34
VPS17	orf19.3344	382.374	366.449	369.106	385.252	388.883	305.35	366.236		336.933	342.827	328.731	336.164	0.0658289		494.299	525.94	577.483	532.574	0.00771533		318.292	366.632	312.807	332.577	0.184469		321.972	338.413	330.012	330.132	0.0364162		344.096	352.266	442.589	379.65	0.722683		386.887	410.522	410.225	402.545	0.0453338		379.865	370.123	377.545	375.844
VPS28	orf19.212	373.874	355.595	385.005	421.957	432.231	380.34	391.5		402.702	343.758	355.444	367.301	0.328591		470.655	467.011	540.858	492.841	0.0316692		493.028	365.475	426.843	428.449	0.424981		269.476	350.492	331.061	317.01	0.0710671		313.611	398.701	369.467	360.593	0.346671		411.555	425.216	401.989	412.92	0.165122		405.662	349.997	410.791	388.817
XYL2	orf19.7676	14565.7	16517.8	14606.9	17816.6	16449.4	18381.9	16389.7		13798.1	17527.5	14530.8	15285.5	0.455539		9740.63	8771.26	7433.52	8648.47	0.000245181		16899.2	16384.5	14650.9	15978.2	0.677752		4581.08	4439.63	5221.95	4747.56	2.08298e-06		11516	16305.5	13295.4	13705.6	0.183045		3045.22	2491.86	2898.58	2811.89	1.77065e-06		14334.5	14874	15281.9	14830.1
YAK1	orf19.147	685.534	730.072	745.389	681.341	807.36	768.641	736.389		785.458	743.141	650.208	726.269	0.834927		764.512	732.19	623.265	706.655	0.574139		880.486	871.095	785.423	845.668	0.0416603		600.341	742.657	688.879	677.292	0.290185		555.202	555.55	413.516	508.09	0.0256033		648.077	619.391	558.483	608.65	0.0154623		622.359	828.82	688.85	713.343
YCK3	orf19.1127	589.202	593.487	700.341	605.484	600.622	530.318	603.242		693.812	664.009	584.807	647.543	0.324932		711.313	653.226	659.89	674.81	0.0449457		634.843	547.128	616.903	599.625	0.921584		902.195	890.02	831.587	874.601	0.00014813		635.987	552.455	548.308	578.917	0.535345		624.86	691.813	613.393	643.355	0.277796		673.094	706.389	710.006	696.496
YHB1	orf19.3707	1132.25	1735.91	1438.77	1528.01	929.068	860.066	1270.68		1668.49	1914.29	1883.61	1822.13	0.0119422		517.098	525.94	503.215	515.418	0.00323691		1749.1	1719.19	1753.46	1740.59	0.0217965		833.811	413.303	664.745	637.286	0.0136598		1119.93	1045.7	958.851	1041.5	0.179314		546.503	438.861	432.19	472.518	0.00204659		1455.61	1700.93	1499.85	1552.13
YWP1	orf19.3618	13380.5	9997.02	12880.1	9730.41	18571.8	16841	13566.8		14528	11413.8	10734.8	12225.6	0.497166		39527.3	34897.9	26261.9	33562.4	0.0238558		9370.38	8256.38	8292.8	8639.85	0.0186595		9440.45	14596.5	6743.46	10260.1	0.297114		14547.7	20038.9	12121	15569.2	0.511914		16911.5	16464	17441.6	16939	0.0687423		12465.9	12472.3	12826.7	12588.3
ZAP1	orf19.3794	438.095	284.137	401.788	363.229	605.624	485.119	429.665		1282.5	1171.38	1192.76	1215.55	3.00439e-06		608.295	531.832	377.062	505.73	0.405642		322.091	233.574	265.926	273.864	0.0199003		2006.69	2669.66	2078.18	2251.51	0.010361		245.783	227.405	290.177	254.455	0.0101344		230.174	301.364	306.811	279.45	0.0223212		720.389	432.177	529.671	560.746
ZCF28	orf19.4767	307.764	278.709	303.742	234.761	267.175	278.642	278.466		305.665	217.147	213.589	245.467	0.390762		318.661	309.082	376.044	334.596	0.0937251		241.054	260.186	270.994	257.411	0.177258		232.866	246.613	226.129	235.203	0.0104064		326.567	277.969	335.989	313.508	0.179776		327.394	302.414	309.557	313.122	0.0338428		309.352	298.845	344.299	317.499
ZCF8	orf19.1718	427.706	461.425	500.717	473.345	415.559	424.512	450.544		440.439	366.101	411.633	406.058	0.16334		550.03	558.94	580.535	563.168	0.00023771		491.762	528.616	417.974	479.45	0.47785		361.344	404.445	356.245	374.011	0.0128012		507.951	463.711	417.04	462.901	0.703091		410.104	443.059	418.462	423.875	0.158146		535.509	507.648	489.373	510.843
ZRT1	orf19.3112	1414.63	550.069	1247.1	1213.57	2099.47	1757.88	1380.45		10504.2	9192.56	9335.61	9677.47	0.000301872		1341.25	894.834	359.766	865.282	0.215675		291.702	150.269	229.181	223.717	0.00267714		10234.8	14300.9	9762.36	11432.7	0.0181083		234.351	59.2054	195.911	163.156	0.00195835		18.3196	49.462	40.4963	36.0926	0.00154208		1669.73	1492.97	1489.78	1550.82
ZRT2	orf19.1585	7339.94	4287.6	5832.27	7043.58	9308.6	7166.36	6829.73		22210.1	23491.2	22263.8	22655	2.1568e-07		10555.5	8230.29	2698.69	7161.49	0.902151		4125.77	3929.11	4050.66	4035.18	0.00932847		34675.3	38188.3	30196.8	34353.5	0.00407186		3536.61	3048.63	3191.29	3258.84	0.00294643		2033.83	2605.22	2456.55	2365.2	0.000950782		11231.9	6565.47	8406.99	8734.79
[truncated: 141 more columns]

## Sheet: Average
Gene	Orf19	wt average	ace2 average	ada2 average	arg81 average	bcr1 average	cas5 average	cbk1 average	crz2 average	czf1 avergae	dal81 average	fcr3 average	fgr27 average	gin4 average	ire1 average	leu3 average	not3 average	try3 average	try5 average	try2 average	met4 average	try4 average	try6 average	snf5 average	suc1 average	taf14 average	tec1 average	zfu2 average	uga33 average	war1 average	zap1 average	zcf28 average	zcf31 average	zcf34 average	zcf39 average	zcf8 average	znc1 average
ACE2	orf19.6124	1125.33	12.3125	1060.36	1071.89	749.366	575.022	796.012	1178.08	882.29	1317.51	1099.84	714.36	973.054	633.253	905.193	1259.19	886.155	1077.32	1282.48	1851.66	748.097	1294.96	498.494	1054.01	644.561	619.313	1372.82	781.405	1107.97	613.743	784.462	1122.75	721.438	1769.9	855.965	1016.52
ADH1	orf19.3997	50293.2	45378.8	29196.2	62738.1	23202	33324.3	22432.6	36013.8	67541.4	66607.2	48037.9	34784.3	16974.5	18769.7	35870.8	53825.9	36933.6	40506.3	37186.2	89873.4	42959.7	60964.9	1904.8	43583	32457.9	30679.6	46487.4	42071.2	53399.2	48926.5	39942.1	48495.9	63477.5	40874	40447.2	46057.7
ADH5	orf19.2608	18612.2	16728.7	6650.41	24486.5	7709	9950.08	1598.44	13975.2	25139.9	24809.9	13019.8	10751.1	3532.12	7437.45	12444.5	21117.6	13609.7	14106.7	12424.9	43785.9	17098	25796.4	1586.41	13645.4	4762.71	15350.9	17151.2	13509.6	22349.8	14237.7	12916.5	15190.8	42970	13903.2	10401.3	17496.5
AGP2	orf19.4679	81.3444	125.426	123.01	132.33	71.6266	89.9941	451.106	81.0911	67.7841	143.166	104.506	40.6513	136.405	380.227	70.2707	147.381	49.9741	40.9509	48.6821	143.156	52.1476	148.488	27.2549	77.069	204.488	78.2614	66.6585	77.2729	102.908	137.912	83.0844	67.5299	174.041	54.7415	110.449	65.0329
ALS1	orf19.5741	1040.98	681.549	1139.12	2153.85	41.4912	559.307	333.264	1266.53	902.165	1477.39	864.34	801.307	372.447	499.264	1345.45	1430.16	527.3	1075.92	1068.65	2683.79	594.071	1659.85	1528.37	963.67	958.75	110.797	1117.08	1206.55	789.526	640.677	1137.22	720.336	6047.85	1368.1	667.742	764.701
ALS2	orf19.1097	144.591	148.355	192.603	143.774	122.661	126.382	230.804	155.907	142.367	139.455	159.717	113.217	232.977	201.408	143.965	137.941	129.091	149.618	154.888	160.047	115.972	139.265	156.887	139.69	165.299	108.967	163.48	127.994	136.427	157.392	137.68	154.521	184.203	152.288	147.101	145.266
ALS3	orf19.1816	10132.4	4371.47	1096.04	19540.2	438.114	2429.68	365.256	8340.13	13675.7	15502.6	3629.75	3825.33	879.289	1048.49	4357.08	6037.46	5362.64	5926.99	4898.24	33292.6	8318.78	16398.1	7300.39	5476.24	2775.96	452.511	7507.93	5024.46	10552.9	8527.47	5453.92	7490.18	37310.5	14173.7	3266.83	9719.1
ALS4	orf19.4555	4473.82	2953.62	2764.68	2489.11	6330.1	4140.27	15352.9	4651.97	5003.14	3464.66	8376.02	8515.89	8383.91	2510.53	7294.9	6249.47	7140.77	7526.06	7103.45	3047.22	5629.25	4229.29	767.733	6999.03	2184.76	11812.7	5479.37	7293.18	3953.45	5251.31	7174.05	7140	2646.92	1887.12	6264.18	4833.46
ALS5	orf19.5736	384.267	317.564	550.937	384.541	204.812	358.628	435.149	448.412	393.023	389.71	374.657	324.494	589.54	398.935	368.992	329.807	338.141	370.02	420.876	470.108	308.442	430.084	457.457	377.633	427.149	190.866	373.929	332.027	372.691	384.235	375.666	386.963	523.959	325.802	362.571	403.689
ALS6	orf19.7414	181.394	200.068	284.037	167.023	161.416	174.15	152.952	199.762	191.357	186.27	175.364	155.489	214.241	243.187	172.879	145.914	151.959	163.427	185.536	209.633	151.159	195.92	345.742	153.981	177.539	137.926	183.224	176.046	181.775	181.365	153.621	166.804	183.174	148.078	170.904	209.892
ALS7	orf19.7400	546.484	545.619	799.401	487.279	559.017	494.515	475.214	603.262	519.623	566.027	503.438	434.792	716.128	698.261	515.867	402.992	503.37	502.801	559.514	680.606	502.692	582.166	956.841	525.154	422.367	502.673	624.722	467.749	537.352	533.387	522.427	543.539	405.392	469.35	482.115	563.197
ALS9	orf19.5742	135.647	129.547	228.454	129.143	126.636	116.047	144.187	143.276	136.309	140.976	145.376	106.099	156.281	195.993	134.336	128.354	116.038	130.619	134.846	141.428	119.798	141.258	113.256	136.13	137.75	123.64	143.102	116.29	132.416	97.5389	122.454	145.756	137.544	136.43	133.134	136.666
AOX1	orf19.4774	269.162	307.007	355.879	233.057	327.912	368.159	242.327	292.205	284.798	254.959	234.889	286.178	239.782	398.898	285.976	287.708	279.956	240.072	277.225	335.648	307.629	268.242	258.199	254.791	658.713	410.144	256.484	293.627	276.988	219.954	254.224	266.408	246.241	224.84	275.629	287.123
AOX2	orf19.4773	131.21	133.986	149.595	64.4219	1923.03	392.02	148.432	657.672	251.396	144.313	88.5517	275.38	100.547	185.21	373.593	322.945	428.483	325.282	506.05	374.14	513.591	261.147	49.8603	257.757	773.598	1357.15	316.58	164.265	92.6923	16.4736	194.219	141.2	65.8321	154.657	79.7753	163.925
ARG81	orf19.4766	573.348	488.258	712.229	20.5827	543.905	644.948	658.605	608.476	583.842	594.985	525.414	514.783	869.113	682.13	556.87	538.938	545.312	528.231	673.57	650.768	532.024	601.243	540.525	548.787	544.108	479.119	571.32	509.786	544.137	516.993	532.86	544.201	583.751	586.042	511.885	631.078
ARO8	orf19.2098	2390.81	1991.59	2053.96	4285.38	2032.05	2960.38	2664.69	2998.37	2385.95	2095.08	2167.25	2493.07	3920.48	3069.95	2784.13	2206.44	2859.43	2883.11	3080.5	2538.6	2702.78	2184.69	2904.17	2574.26	2586.98	1916.86	2736.44	2544.1	2008.75	2235.07	2523.99	2313.64	2536.23	2990.86	2292.06	2359.37
ARO9	orf19.1237	382.924	320.124	481.041	475.058	530.39	373.58	746.811	382.795	376.317	384.149	286.325	297.928	622.066	1382.15	326.229	297.801	355.243	347.349	384.725	363.106	358.236	426.319	412.909	330.327	298.437	360.719	355.723	366.314	349.189	335.8	314.437	327.433	426.216	460.041	346.797	382.562
ASH1	orf19.5343	692.619	99.4399	630.792	701.627	904.217	495.004	309.282	772.998	721.71	700.886	584.382	582.972	672.03	345.918	690.829	563.604	650.222	664.014	708.132	713.141	645.534	699.819	251.29	679.767	686.116	699.356	671.383	513.712	636.184	653.36	602.919	684.242	542.042	784.984	598.497	687.243
BCR1	orf19.723	833.519	955.333	768.411	904.524	45.8217	827.837	1108.02	843.99	815.152	888.771	804.636	722.313	1170.91	1915.04	821.465	740.416	762.241	793.102	877.005	1097.13	788.855	854.397	1331.28	802.991	1088.1	771.77	826.888	718.859	810.552	692.675	792.319	811.71	946.838	760.709	739.795	821.111
CAP1	orf19.1623	1076.4	932.84	1009.6	1029.06	1054.37	899.459	1017.3	1052.53	1175.95	1109.54	999.641	949.722	1122.63	1500.3	958.565	1088.9	993.134	1051.62	1160.5	1236.54	1005.09	1166.35	1834.77	1039.87	1032.9	1216.06	1223.08	1027.7	1147.49	859.725	963.205	1044.66	1359.36	977.423	975.621	1116.46
CAS5	orf19.4670	1098.66	1180.98	1036.47	1208.18	651.188	1436.84	1636.95	1233.21	1099.86	1286.51	1050.89	933.65	2360.33	1874.59	909.682	927.488	1010.92	864.052	1199.42	1029.9	936.925	1290.17	1411.93	999.549	806.545	667.463	1075.59	924.929	1134.83	1242.92	916.37	1018.41	954.803	927.042	1009.6	1119.93
CAT1	orf19.6229	8964.47	9786.85	7298.12	7654.48	13840	9509.51	5824.46	11075	13382	9107.72	7874.57	7591.88	8026.91	8125.44	8619.28	9809.16	11291.4	9679.12	9951.54	11355.4	10798.1	9222.18	5842.79	8703.29	15666.2	17417.7	9966.36	8734.66	9770.97	11147.9	8818	9209.36	6608.32	8526.57	7013.77	9264.55
CBK1	orf19.4909	632.31	561.943	695.053	622.385	585.557	674.704	899.599	715.559	612.542	659.971	623.008	639.292	1118.87	841.461	644.383	567.761	640.203	634.776	709.386	669.289	630.105	601.125	769.752	649.158	681.946	497.412	648.688	575.984	625.249	627.991	667.399	631.683	506.554	604.261	632.071	666.385
CDR1	orf19.6000	4692.23	7733.87	3919.6	4458.96	2706.67	3200.11	3161.37	5020.47	4660.13	5383.01	4238.41	4219.58	5760.22	6055.23	4208.72	3754.85	4024.51	3934.96	5004.31	5003.36	4677.14	5002.01	2685.83	4161.86	4310.67	2312.68	4409.12	4339.85	4882.36	4641.95	4227.8	4011.17	2961.52	5021.88	3480.88	4634.67
CDR2	orf19.5958	227.838	352.805	388.251	263.933	165.417	249.091	251.451	249.7	237.562	262.988	233.946	198.177	326.135	607.161	249.807	216.853	219.718	194.259	259.511	269.181	223.94	268.148	549.124	209.299	142.78	212.657	230.601	208.871	214.91	222.821	230.724	220.733	220.929	219.706	222.155	265.162
CHK1	orf19.896	493.429	438.316	381.409	499.32	239.668	406.63	511.985	622.132	482.492	558.992	444.447	455.196	361.466	518.356	540.543	538.443	473.353	480.244	581.796	486.104	451.29	624.927	364.206	423.092	543.21	632.145	512.386	479.877	536.465	507.397	453.962	521.531	988.419	435.911	440.192	499.393
CHS1	orf19.5188	620.22	677.017	528.098	655.613	744.02	534.337	766.511	656.376	610.054	623.569	527.753	584.834	886.43	688.121	576.299	547.396	645.34	611.099	604.553	625.131	627.657	658.759	341.813	604.658	626.102	601.89	691.191	562.606	652.567	580.541	613.485	623.962	512.061	691.653	577.693	625.043
CHT1	orf19.7517	260.639	316.312	223.972	245.573	198.312	90.433	768.585	281.083	250.001	260.533	214.023	205.383	773.54	962.712	206.115	223.736	208.33	176.664	220.525	347.576	229.112	257.081	224.895	208.009	144.696	129.231	262.186	175.088	261.714	194.56	205.369	234.595	155.58	275.814	244.315	300.022
CHT2	orf19.3895	2848.34	1174.42	1608.97	3213.62	273.851	3749.36	289.645	3086.66	2176.01	2600.41	2437.78	2185.87	3782.16	1830	2874.33	2068.17	2234.23	2959.35	2229.77	3808.48	2016.59	2749.66	235.128	2899.28	843.249	665.328	3235.45	2182.84	2254.98	5010.4	2279.01	1659.4	514.35	2381.66	1947.38	2936.46
CHT3	orf19.7586	1021.71	46.9456	1120.39	1143.7	587.182	671.682	253.046	1156.62	1018.07	1172.19	955.355	1050.15	503.413	403.506	1054.6	1002.67	962.763	1043.91	1081.53	1831.32	962.246	1047.49	48.8959	1068.39	1082.73	910.388	977.591	849.738	960.039	1111.72	1009.38	1065.28	914.878	912.498	860.758	1103.89
CIT1	orf19.4393	9751.95	7578.83	5980.23	9453.52	4985.68	9665.26	10578.4	13319.5	8423.18	8643.96	9861.08	8450.93	12903.6	10132.8	10899.3	7254.09	9448.18	18261.9	11131.2	16159.3	8495.88	8129.04	8700.1	10882.4	13761.1	4495.56	10013.4	10768.4	9189.17	8518.53	10118	9363.76	6326.13	11017.8	9101.26	10441.1
CNB1	orf19.4009	1431.23	1309.35	1490.51	1455.67	1278.7	1677.99	1496.69	1470.81	1522.38	1468.06	1433.06	1458.68	3301.57	1941.78	1539.51	1522.37	1532.49	1484.56	1464.92	1410.59	1574	1532.34	1502.47	1391.82	1516.81	1370.85	1379	1582.02	1504.52	1678.53	1532.23	1331.89	1495.31	1740.72	1474.94	1570.66
CPH1	orf19.4433	308.08	439.024	324.928	454.298	280.722	280.331	362.124	334.597	311.459	355.237	245.58	236.072	382.741	490.679	290.772	219.941	254.99	249.054	304.186	397.955	258.644	353.251	364.853	266.741	251.968	243.385	286.869	204.028	325.144	249.623	281.868	301.702	347.695	317.684	260.577	353.455
CPH2	orf19.1187	1212.58	1282.95	1140.39	1499.05	886.092	736.037	466.362	1239.53	1328.27	1509.85	1080	815.165	943.558	678.756	971.745	1234.54	925.708	1062.15	1131.88	1924.15	1069.68	1489.99	1392.56	1103.85	1000.05	1194.74	1360.36	995.511	1353.88	1173.05	969.08	1111.06	2444.15	1091.56	913.756	1161.5
CRH11	orf19.2706	408.974	86.4558	185.865	685.546	119.847	130.398	1260.03	386.788	429.051	617.135	238.359	220.557	817.445	5625.6	222.452	310.199	270.296	264.068	248.281	700.032	326.001	578.218	85.0719	294.915	451.914	159.757	362.993	193.839	504.832	382.387	261.107	310.721	633.776	479.624	272.145	412.459
CRH12	orf19.3966	14.7698	15.7036	26.1274	26.3484	16.7741	13.418	10.9232	17.9823	16.6058	28.0089	14.8887	8.27598	12.9971	31.0418	14.9843	18.0441	12.0773	6.83488	19.1857	24.7998	9.52528	18.8957	14.5991	15.4727	30.2102	27.8913	21.0084	8.38045	22.673	4.7558	16.351	14.4416	22.7881	16.9054	10.4074	17.296
CRZ1	orf19.7359	401.331	410.314	615.535	438.823	463.713	331.151	416.664	447.711	373.293	429.927	384.688	385.403	555.71	1468.74	379.445	382.272	410.391	370.697	412.674	461.075	383.851	453.473	652.996	436.268	464.502	383.26	412.208	350.508	402.565	340.891	386.589	416.56	402.123	361.516	391.965	419.198
CRZ2	orf19.2356	171.381	112.613	208.722	143.87	42.0307	75.4367	111.172	1.05307	156.775	149.911	327.627	86.2506	102.605	510.675	114.743	199.517	122.371	107.049	166.638	664.052	67.2213	189.954	32.6907	194.459	215.116	82.1243	207.836	155.789	159.816	74.0694	125.189	432.697	114.296	80.7775	202.661	156.898
CSA1	orf19.7114	3069.88	1351.76	3508.5	5100.95	212.945	1549.36	1177.99	1880.03	992.207	3473.7	3598.62	2123.2	2799.17	2934.69	3368.93	2400.88	1633.1	3098.58	2400.9	2830.01	1456.41	2672.98	906.543	3560.39	622.791	327.699	2149.22	3264.72	2266.64	2956.07	2719.59	2493.74	2254.26	4243.58	3164.67	2731.25
CSA2	orf19.3117	98.1182	43.3685	98.7243	112.946	27.2635	55.9231	81.4255	66.4078	33.4048	124.071	113.197	33.3079	62.5277	542.947	95.1859	67.9581	43.2714	65.8838	70.5715	70.1297	32.1142	104.228	43.5796	80.4329	125.105	44.7754	53.0981	132.769	64.1956	37.9518	64.713	58.7978	33.1352	171.816	89.1069	85.2589
CSH1	orf19.4477	6591.59	18779.8	4967.2	4123.42	14300.9	4867.29	8118.45	8265.7	6784.69	5757.31	8682.36	14059.5	4928.32	16123.3	8227.51	5369.67	10647.5	7847.51	10425.1	4637.56	9401.78	5259.92	1112.63	7306.46	13372.4	19739.9	6425.51	7187.05	5924.71	3597.83	8957.42	6535.72	3792.18	7167.01	5893.88	6114.57
CZF1	orf19.3127	342.269	370.728	489.423	384.979	313.384	309.989	1328.92	425.466	304.733	403.543	318.617	309.695	847.925	489.875	349.179	349.265	316.115	319.823	369.525	384.583	314.886	413.049	327.463	310.262	526.213	398.96	331.94	326.928	321.91	317.106	305.395	369.702	451.098	304.943	353.128	362.632
DAK2	orf19.4777	2073.44	2501.15	1717.14	2216.28	2025.04	2384.73	1782.03	2010.48	2609.2	2212.91	1920.37	1878.61	1925.75	1874.16	1780.92	1896.95	1949.59	1914.32	1948.93	2221.79	2220.26	2240.71	1745.38	1793.36	2028.47	2347.47	1796.43	2012.12	2261.66	2469.4	1940.67	1961.01	3694.62	1789.21	1652.39	2150.68
DCW1	orf19.1989	1720.73	1776.99	1897.62	1928.06	1742.99	1510.53	2051.27	1776.16	1582.72	1677.4	1815.89	1783.7	2294.53	3630.84	1733.06	1558.16	1740.87	1778	1875.56	1464.79	1784.09	1642.43	2089.67	1771.73	1544.39	1772.35	1762.74	1718.19	1603.25	1683	1758.21	1668.44	1449.39	1734.26	1627.79	1749.42
DDR48	orf19.4082	4382.42	9159.47	1655.31	4943.49	25822.8	2302.29	8189.12	5968.58	5810.81	5159.41	3541.05	6849.04	4061.32	41695.4	6611.64	6224.5	7726.27	6661.55	7037.3	3082.31	8330.51	6204.61	670.618	4701.56	1861.38	17167.6	5829.14	5029.06	4673.3	3302.21	4887.59	7582	6855.01	6490.89	4486.64	4894.69
DFG5	orf19.2075	478.954	476.754	676.357	565.116	489.679	454.908	742.734	487.228	430.841	513.657	478.647	455.894	646.349	2221.31	447.841	420.534	420.279	448.508	458.728	477.581	417.585	496.091	650.206	444.041	659.476	382.831	442.851	396.633	473.228	425.466	417.077	440.212	480.091	490.124	443.877	421.928
EAP1	orf19.1401	226.212	244.383	347.013	264.306	208.361	206.175	260.795	276.934	218.284	250.674	232.278	184.133	222.609	310.092	239.004	208.858	213.577	220.943	217.392	301.278	201.111	258.528	317.759	226.913	246.776	227.733	240.289	185.967	239.661	194.049	219.077	251.693	1334.28	348.618	233.982	236.923
ECE1	orf19.3374	31740.2	9017.93	932.021	63285.9	2002.97	4336.79	510.458	21661.3	38204.8	45664.7	8286.79	10167.7	3266.93	1421.14	12146.3	19296.6	16067.2	17895.7	12200.1	40932.8	27214.9	53970.7	14272.4	15064.1	7075.36	83.8325	22773.2	12610.9	39375.3	32177.8	13334.8	25478.1	75974.5	50776.7	9891.5	30463.6
ECM33	orf19.3010.1	11715.2	9612.76	8927.2	13481	7815.31	10119.1	9494.78	10816.2	10952.9	11621.8	9457.75	9360.58	11568.1	21129.5	9397.65	9471.32	9972.74	10288.7	10094.3	11624.1	10439.8	11303.7	5879.02	10331.4	13344.2	7038.68	11114.9	9715.17	11377.8	10642.4	9683.65	10920.7	12392.1	12430.2	9588.87	10928.4
ECM331	orf19.4255	675.469	1142.65	565.793	1051.57	4326.56	520.339	3181.56	609.76	715.654	753.82	355.904	441.101	2071.13	7826.93	522.664	586.435	658.067	542.443	567.101	267.587	786.629	878.577	295.445	469.011	232.324	517.035	524.464	433.497	759.92	689.863	455.781	737.892	1447	933.685	457.013	754.508
EFG1	orf19.610	3055.8	3285.36	2420.12	3117.88	2736.41	2466.37	2189.75	3319.22	3222.97	3268.61	2740.34	2555.29	3682.64	1881.66	2914.35	2709.29	2812.77	2987.89	3292.48	3996.37	2901.86	3234.67	3102.85	2815.7	2762.04	2313.17	3250.59	2796.51	2934.25	3005.12	2724.92	2940.76	3418.79	2708.8	2624.41	3102.42
ENA2	orf19.6070	1687.12	1719.25	2687.42	1639.62	653.307	1547.13	2169.84	1906.39	1588.49	2030.06	2033.23	1610.32	1455.49	1761.92	1713.57	2354.18	1381.68	1642.67	1687.08	2145.71	1563.04	2057.65	1737.37	1702.43	3287.32	1536.79	1874.01	1998.09	1843.71	2182.32	1782.18	1497.59	2130.93	1495.45	2048.86	1741.23
ENA21	orf19.5170	3584.49	2610.61	4908.4	3428.68	1427.37	3133.79	6185.71	4597.46	3356.39	4113.33	3901.32	3326.62	7286.73	3713.07	4030.58	4330.92	2570.47	3638.07	4693.46	3928.72	2771.36	4307.6	917.888	3643.51	9662.23	2026.51	4047.29	3929.99	3588.04	5921.5	3429.15	3424.98	2541.03	3860.14	3501.98	3475.63
ENG1	orf19.3066	460.089	144.363	525.675	476.582	253.413	402.974	158.134	542.022	415.591	478.387	474.033	403.756	420.249	336.438	456.83	449.617	399.097	386.557	426.421	552.427	350.136	444.228	145.694	444.735	469.881	304.731	503.358	334.652	479.002	403.098	467.82	434.184	310.936	357.97	467.166	445.416
ERG11	orf19.922	2149.27	2559.8	2166.76	2773.78	2099.21	1726.12	2232.03	2054.38	2225.31	2276.53	1839.37	2024.16	4725.29	2029.36	1937.56	1988.93	2072.98	1979.76	2058.26	2513.34	2143.93	2383.08	1753.59	1886.9	2333.32	1774.34	1950.17	1848.16	2132.02	2542.24	1981.42	1990.17	2096.85	2360.73	1820.26	2315.67
ERG1	orf19.406	1325.24	1365.32	1103.73	1656.51	860.547	1119.23	1004.15	1283.67	1496.23	1606.96	1138.92	1084.21	1618.01	954.192	1155.35	1141.73	1141.61	1139.9	1172.26	1572.61	1225.71	1523.35	904.394	1145.32	1315.92	907.874	1349.67	1170	1322.18	1503.6	1203.58	1173.77	1851.47	1202.27	1118.61	1343.33
ERG25	orf19.3732	1509.07	1445.19	1283.32	1689.7	1484.11	1303.03	1809.39	1560.3	1403.53	1575.78	1538.38	1534.82	2192.23	2007.2	1565.58	1618.6	1507.52	1437.32	1583.35	2086.76	1461.28	1626.2	2333.31	1483.61	1623.53	1443.74	1568.74	1592.7	1419.34	1599.38	1549.05	1397.91	1178.36	1359.94	1481.94	1618.22
ERG3	orf19.767	1714.15	2077.02	1177.3	2456.17	1117.74	1177.92	1397.28	1475.45	1742.28	1991.14	1489.03	1478.45	1799.81	1690.64	1382.42	1373.56	1388.55	1382.48	1572.03	1569.28	1565.22	1900.68	2613.08	1649.41	1347.97	1106.99	1642.79	1323.68	1659.34	1697.52	1369.06	1717.26	1892.77	1575.58	1375.8	1775.75
ERG6	orf19.1631	1776.89	1593.21	1715.02	1985.42	1269.71	1517.11	1303.39	1692.56	1593.29	1777.57	1677.54	1717.49	3000.69	1965.3	1792.49	1378.12	1772.26	1794.77	1890.13	1624.54	1608.99	1672.43	2020.19	1814.43	1915.02	1070.61	1956.24	1736.54	1588.84	1829.83	1765.9	1691.46	1035.66	1590.21	1709	1800.01
EXG2	orf19.2952	248.132	207.884	441.974	407.745	66.4849	225.92	541.094	261.107	287.71	406.603	164.498	157.91	191.116	848.522	204.272	180.266	191.184	184.353	195.901	457.828	205.646	348.039	719.684	184.938	337.177	89.5597	223.823	170.542	289.771	236.859	201.96	215.401	336.848	360.17	175.348	278.537
FAV2	orf19.1120	319.27	659.035	206.539	419.594	3144.44	405.801	338.012	330.312	354.127	352.713	222.084	255.093	706.463	1764.96	297.751	311.536	275.669	234.633	280.375	251.706	338.24	435.555	860.594	246.954	592.249	264.178	243.442	231.993	374.7	251.132	251.124	326.133	597.387	455.745	243.103	372.068
FBP1	orf19.6178	1925.88	1321.54	1778.04	1851.96	1328	1862.72	2575.43	1933.46	1951.92	2056.78	1842.18	1617.8	2474.07	4611.42	1928.9	1872.97	1998.27	1971.96	1928.23	2342.66	1867.75	1909.71	2635.64	1856.93	2552.26	984.516	1911.64	2135.7	1845	2094.22	1907.49	1923.84	3640.48	1825.21	2009.57	1907.67
FDH1	orf19.638	4461.7	4161.9	2345.49	3398.26	13531.4	4714.7	1543.36	8413.59	6604	3490.27	2335.34	4894.54	2477.44	5973.94	5551	3737.91	6858.68	5625.15	6986.46	8865	6139.68	4351.85	551.058	4515.94	6130.82	10979.2	5636.62	4331.65	3951.26	2022.73	4050.38	3785.05	2231.47	6385.26	3405.9	5032.9
FGR23	orf19.1616	93.4477	103.514	97.2541	107.938	47.4288	74.2352	85.7152	77.3401	86.6888	101.844	56.5433	64.5496	61.5234	131.83	58.6957	67.9695	61.7123	62.3842	62.2994	111.936	40.1815	96.0518	76.6506	65.0067	88.1818	66.6186	71.7624	71.5795	93.6219	53.7842	70.6339	82.1303	72.1853	88.4183	75.947	92.3577
FGR41	orf19.4910	1140.06	40.026	914.339	1130.16	679.485	887.721	661.933	1135.66	817.675	1192.37	1113.59	1069.15	914.787	584.323	1122.15	1118.72	966.888	1064.75	1029.56	1053.17	910.585	1041.85	151.117	1150.16	1542.04	837.862	1133.44	1070.94	1024.35	1213.54	1134.33	1284.24	757.933	1042.25	1109.58	1089.51
FGR6-4	orf19.3490	2456.91	2689.31	3617.79	2325.79	3886.56	4155	3811.81	2890.45	2279.73	2355.2	2322.63	2642.69	4792.92	8965.11	2739.78	2124.18	2622.63	2469.38	2680.32	2361.35	2538.18	2376.11	2631.3	2395.93	2485.51	3574.03	2435.03	2348.64	2225.41	1743.76	2540.96	2596.52	2525.42	2680.68	2725.34	2765.58
FLO8	orf19.1093	1446.73	1284.44	1270.34	1451.89	1309.47	1188.53	1820.71	1550.02	1399.5	1494.96	1303.49	1189.55	1852.04	1591.93	1355.28	1304.11	1293.91	1384.39	1550.96	1525.01	1257.03	1536.38	2182.84	1365.62	1320.78	1185.13	1503.28	1208.89	1380.14	1288.76	1274.2	1460.96	1883	1166.35	1256.91	1440.99
GAL1	orf19.3670	1660.57	837.285	1216.16	1821.97	152.269	1214.99	1970.57	1661.86	1767.77	2246.5	1477.05	848.031	1441.49	948.436	1285.5	2481.69	1084.15	1371.95	1660.42	4186.95	1058.57	2306.51	365.135	1326.66	1594.92	366.963	1951.92	1594.69	1964.35	1201.77	1219.47	1380.19	3822.53	1487.89	1411.62	1574.76
GCA1	orf19.4899	58.0552	83.7259	72.1111	71.0672	66.4585	53.1576	65.0103	64.7978	65.4607	78.4886	55.047	43.9793	26.6315	69.8666	46.8406	58.5816	34.2468	25.9844	38.4645	91.2009	28.4462	75.9522	40.0312	51.2187	147.212	63.9693	44.846	35.2279	68.1378	48.2591	48.5519	58.4134	57.0419	51.4171	59.3609	65.5238
GCA2	orf19.999	370.459	382.422	475.843	343.53	617.152	456.047	279.831	403.443	404.606	385.779	308.304	326.414	285.915	671.449	357.011	329.094	355.391	349.433	382.404	481.474	357.813	374.602	353.43	334.463	419.394	401.26	350.645	316.52	357.195	306.819	340.884	370.722	224.382	324.762	399.138	392.224
GCN4	orf19.1358	2377.04	2606.22	3466.49	2528.5	1853.57	2060.07	2713.01	2298.63	2380.8	2405.48	2289.34	2342.5	4095.69	3834.82	2587.45	2504.34	2666.47	2343.49	2619.15	2984.21	2445.38	2381.35	7853.74	2342.43	3204.12	1944.62	2439.5	2207.76	2410.85	2026.84	2371.04	2387.54	4551.17	4354.67	2571.37	2398.7
GIN4	orf19.663	1133.71	1367.24	1269.1	1255.1	1447.42	1095.78	2001.93	1273.89	993.412	1216.75	1120.98	1103	3117.22	1889.87	1243.1	999.242	1102.13	1072.29	1347.71	1103.22	1121.29	1116.26	1222.34	1072.18	1506.16	1088.85	1134.88	1157.85	1075.14	1223.25	1127.48	1189.99	1040.84	1062.48	1220.29	1118.18
GLK1	orf19.734	4898.23	5380.9	3037.09	5247.09	4518.6	3776.92	2277.68	4105.34	5662.28	5144.85	4772.63	4431.75	2332.16	3253.19	4128.34	4941.61	4399.35	4442.69	4133.49	7991.98	4728.74	4924.17	3033.54	4383.88	4850.29	5613.97	4876.91	4472.5	5025	3966.58	4318.89	4617.98	6912.05	3728.57	4184.08	4415.02
GNP1	orf19.1193	5181.23	4780.8	4035.39	6354.38	2171.66	3090.7	4954.61	4412.35	5256.06	9173.32	4716.14	3648.19	4419.38	2017.04	4053.45	5329.07	3859.5	4292.39	4483.43	7137.22	3854.95	6204.58	924.042	4477.44	4716.95	2705.57	4740.52	3840.46	5691.79	5277.38	4056.57	5514.67	8054.5	4842.59	4046.58	4856.57
GPD1	orf19.1756	956.103	874.421	1261.76	1226.65	546.363	869.019	1432.22	982.181	880.254	1112.06	1110.03	903.472	1654.79	2579.28	968.655	920.576	825.245	896.427	1055.59	1216.65	743.826	1179.24	778.373	992.195	1012.86	660.19	918.954	1025.63	1026.22	1125.96	929.213	894.928	974.577	1336.9	1004.72	901.705
GPD2	orf19.691	1540.03	1392.3	1327.68	2232.32	600.544	1077.99	3463.26	1296.49	1340.85	2128.18	2098.81	1519.75	2308.01	1359.85	1131.91	1476	1471.35	1138.82	1432.34	2623.48	1324.88	2275.93	3752.81	1654.3	2337.34	948.7	1583.07	1868.57	2040.54	2222.47	1851.59	1515.55	1513.4	1268.35	1636.03	1430.26
GPI1	orf19.6977	191.867	186.057	216.032	161.734	139.77	166.319	165.394	220.348	205.153	225.68	176.188	169.066	224.157	167.985	175.363	221.819	152.81	164.875	180.369	206.55	185.586	193.575	366.699	175.342	198.477	142.499	209.49	172.575	181.91	183.578	191.645	188.108	255.941	177.894	195.1	209.65
GPI19	orf19.3557	293.065	270.63	489.407	289.647	281.976	322.302	336.291	325.229	289.099	289.618	283.511	267.749	392.192	454.422	307.235	273.044	278.959	293.12	326.934	273.284	314.35	266.511	310.139	278.685	311.445	303.346	298.817	280.876	276.001	241.032	302.297	281.603	287.987	444.932	279.572	349.582
GPI2	orf19.8171	215.025	208.402	359.707	240.705	154.945	247.521	216.568	222.742	224.173	234.222	202.695	197.581	273.344	324.711	250.472	247.602	211.66	204.409	218.655	369.816	212.085	244.349	274.83	199.244	213.235	169.312	236.761	215.718	209.805	218.462	203.456	197.253	240.008	213.83	202.169	236.038
GPI8	orf19.2799	339.692	312.588	486.337	412.842	328.017	345.251	404.862	351.776	327.812	359.898	328.883	320.172	465.986	524.092	352.649	334.361	323.329	343.013	355.175	373.392	344.7	351.243	348.086	339.113	348.891	281.284	331.788	317.857	296.44	316.768	337.171	341.089	300.81	386.944	339.009	378.9
GSC1	orf19.2929	4011.3	4896.59	4292.2	4226.89	4025.73	4980.37	8394.99	4334.52	3648.21	4098.92	4201.39	3930.61	6823.44	12412.7	4283.24	4175.17	4084.02	4190.89	4413.11	3850.49	3897.7	4311.97	5127.09	4274.58	5040.73	3398.87	4125.44	3852.67	4276.56	4499.72	4037.11	4392.46	4237.85	3769.54	4460.01	4098.26
GSL1	orf19.2495	177.42	224.289	310.203	171.881	176.587	202.959	191.458	203.831	182.98	202.26	173.894	156.322	256.484	359.252	189.298	154.458	169.546	160.148	164.703	253.606	154.328	231.373	346.446	156.724	175.646	211.998	189.576	148.14	173.93	141.617	170.045	169.419	210.373	171.632	160.966	213.814
HGT12	orf19.7094	43.0474	46.0628	72.937	41.7133	42.008	46.1243	90.1865	61.6518	25.2306	41.9578	34.4872	26.6462	39.9035	104.265	40.0718	45.7374	18.0995	18.8683	29.104	67.3593	14.5484	46.7887	111.338	29.6698	52.7906	48.6106	19.8829	24.1101	26.4941	14.0431	28.4659	24.1293	45.3656	26.7856	32.1209	49.2956
HGT6	orf19.2020	5030.43	3522.89	1702.25	6949.48	1556.07	1380	710.19	3061.41	7101.62	7474.44	3449.49	2201.64	452.011	620.983	2394.78	4951.98	2588.49	2975.01	2645.98	10311.6	3275.31	7568.55	660.197	3482.03	1944.54	1835.79	4380.56	2606.63	6200.59	5600.8	2733.98	4859.33	17338.9	4836.78	2708.4	4878.04
HOG1	orf19.895	1913.26	1705.16	2078.06	1897.73	1704.95	1950.13	2148.42	1998.93	1765.23	1916.11	1831.52	1912.9	2587.36	2341.02	1937.04	1873.2	1913.4	2009.19	2021.99	1842.11	1928.12	1943.32	2273.96	1874.06	2763.3	1799.09	1966.95	2124.1	1833.26	2129.25	1960.19	1726.87	2050.48	1925.92	1900.32	1879.95
HSP104	orf19.6387	15027.8	7334.14	14231	13749.6	4957.58	6851.1	3211.39	13849.7	13029.1	18258.4	16735	8578.96	5749.3	5766.7	12271.2	20355.3	11311.8	15874.8	14872.2	24384.8	9519.14	18323.7	8264.45	14078.2	9869.09	7327.49	18183.8	13569.1	16813	4902.99	11197.9	16827.4	22261.7	14913.8	12345	13178
HSP70	orf19.4980	42018.7	37817	40982.5	34754.8	38853.3	45958.4	26475.1	40909.5	43929.8	41384.4	42864.4	40790.9	37538	41006.5	37788.3	40243.2	43217.4	43684	47727.5	41246.9	42085.9	41218.7	18497.2	40732.3	47356.9	50351	41499.5	40294.1	42649.1	30020.6	39047.7	42008.9	38996.7	40530.1	39907.6	41546.7
HSP90	orf19.6515	28155.9	19979.6	33969.3	25733.9	14893.2	28675.6	20950.2	26695.4	27499.6	28432.5	27452.9	23118.2	34861.4	32804.9	24776.9	28235.7	26711.1	29082.4	29353.9	27315	24897.6	27511	24884.3	26291.4	32292.4	17204.4	29770.3	29053.9	27951.2	23944	25869.4	27025.4	26222.6	27170.8	27402.4	26646.4
HTA2	orf19.1051	15722.9	15583	17805.2	17199.4	28029	16913.7	14407.1	15196	14328	13849.2	16836.1	18285.7	26708.2	8557.89	19099	17805.5	19659.9	17664	15898.6	12136.8	18718.6	14966.4	9263.72	16722.1	23819.7	30653.4	16551.1	20224.3	14577.4	17031.2	18687	17639.9	8850.32	13827	19267.7	16719.7
HWP1	orf19.1321	12631.9	11255.4	406.242	25917.2	1581.03	2047.55	727.329	8609.02	16017	18027.8	2864.27	2978.54	2406.56	4959.75	4221.66	6668.37	5242.7	6289.04	4484.64	20520.9	9993.5	21503.4	14285.4	5769.69	5013.04	88.4223	9654.34	4278.14	16011.1	14189.6	4831.22	9985.17	50564.4	21073.8	4223.87	11159.6
HWP2	orf19.3380	23.6414	38.3647	62.5186	26.1071	18.8537	22.3449	15.6421	44.7673	19.7627	42.5543	24.6825	6.73387	20.0354	42.9418	39.8199	17.7092	2.5678	5.84598	8.93575	65.2412	3.38934	45.6622	30.4925	13.4717	30.4574	45.6377	35.9611	2.96217	28.8939	2.4777	21.4107	20.2024	26.7539	27.9164	12.5617	27.3939
HYR1	orf19.4975	1833.35	1459.95	310.94	5906.34	1047.22	232.828	122.083	1106.81	2660.89	3497.49	274.641	274.246	285.539	253.047	572.373	1491.83	595.011	905.312	523.811	1027.28	1928.94	4375.12	347.643	767.505	919.526	98.0066	1583.74	524.203	2703.3	2792.19	472.961	2162.34	4637.06	3746.01	680.516	1737.18
HYR3	orf19.575	24.2223	30.8687	46.714	29.8722	18.296	29.5656	21.1855	39.5676	21.7984	29.6313	35.0912	15.2957	21.2326	26.8731	39.8042	28.9821	14.3449	10.8785	19.1892	56.009	8.20247	42.9287	23.0312	13.9201	26.2688	42.23	18.7001	4.74095	23.4444	4.89296	18.0028	20.0547	25.8256	27.4433	23.9759	32.961
HYR4	orf19.3279	149.382	178.331	234.764	173.018	127.936	146.98	172.378	176.758	143.121	167.714	131.076	102.073	163.243	225.604	149.275	125.307	136.389	129.562	151.561	257.138	144.142	171.613	207.165	130.043	145.521	138.305	127.553	136.788	155.627	127.673	134.988	132.129	153.126	145.887	159.062	149.749
IFD6	orf19.1048	237.046	1255.81	259.057	175.462	855.421	234.425	225.418	193.99	184.962	237.078	309.743	541.57	99.9455	102.849	254.852	211.928	352.3	226.065	4.22443	329.519	298.853	223.851	33.312	267.432	752.171	2536.12	192.712	236.252	312.493	138.91	262.997	245.431	272.287	183.829	243.661	226.579
IFE2	orf19.5288	10500.6	6111.92	5768.04	11550.2	163.603	2434.11	55.7229	8777.43	15780.7	16196.7	8952.59	4474.49	1295.47	271.596	6719.88	14968.1	5962.27	7918.22	7257.09	35857.9	5501.19	15110.2	292.175	8527.77	7795.11	970.626	11301.9	6941.81	13678.5	4639.43	7091.83	9863.68	14485.9	7808.45	6923.79	9624
IFF3	orf19.4361	54.4213	69.7672	104.104	61.4884	39.4492	33.4057	21.753	86.1658	46.3916	56.7042	52.6144	14.1657	32.0695	57.5738	69.5514	39.1565	22.6796	21.2678	35.12	175.766	24.2154	83.4469	61.009	31.7154	52.8377	54.4171	49.4907	18.1718	45.6797	8.9861	32.4909	38.8264	32.7739	34.435	43.9704	73.722
IFF4	orf19.7472	144.818	173.65	185.804	171.771	149.387	111.114	108.385	148.453	148.39	164.039	138.939	106.421	126.333	250.534	116.212	107.17	114.275	103.221	126.787	271.007	101.375	149.58	228.208	121.8	148.662	131.219	136.363	112.369	123.334	94.1484	115.796	131.342	148.667	119.681	114.874	154.724
IFF5	orf19.2879	42.9006	60.0099	84.3455	55.463	36.4249	47.4392	46.9117	68.4406	36.711	62.6865	27.8933	23.799	50.6734	89.746	57.8859	43.4872	22.1793	21.2346	26.252	80.5719	20.8726	56.0834	52.1626	27.8545	40.1184	69.8757	47.8125	17.5076	46.1067	12.454	44.6189	40.5172	46.2412	44.8462	43.0888	62.2958
IFF6	orf19.4072	257.25	256.952	369.477	205.41	222.145	250.342	241.97	245.597	258.62	278.017	212.181	207.199	299.511	463.299	217.916	196.912	233.392	209.327	269.112	325.565	226.55	276.68	372.183	226.919	243.058	229.606	265.97	174.991	238.701	226.405	235.325	258.586	255.602	383.753	199.355	284.021
IFF8	orf19.570	41.7338	49.4458	74.9211	45.4967	37.3746	63.9684	54.8446	37.3263	38.3276	55.7772	39.3761	29.2573	57.3479	84.9407	50.6591	35.0863	41.3445	28.5288	41.2237	52.8132	31.0591	42.7984	97.246	32.4992	49.2565	52.5337	34.5069	29.9644	35.7043	23.7829	27.4822	39.8769	43.4163	40.6993	30.8646	57.7326
IHD1	orf19.5760	10033.9	10161.1	3671.33	18107.2	8344.79	11016.1	5040.76	10410.6	11097	13885.6	5678.77	6959.99	11146.1	2552.99	6587.76	7581.08	7870.4	8089.03	8866.36	12790.8	9808.5	14175.1	4697.54	7448.35	6642.02	3387.95	7962.82	7721.69	10089.5	11294.1	7874.87	9815.32	30031.8	16273.9	5539.05	10520.6
IRE1	orf19.5068	925.193	877.194	1128.53	960.246	795.589	977.022	1096.85	1017.7	921.129	970.07	864.664	811.435	1209.47	1406.01	901.702	918.578	876.494	935.514	972.805	1094.73	826.981	942.819	1211.39	892.78	957.672	789.825	955.603	784.898	938.499	739.973	830.238	893.044	1121.79	860.011	882.455	987.033
KGD1	orf19.6165	3754.87	3087.57	4148.01	4173.63	2409.43	3586.27	4809.62	3912.57	3347.71	3833.8	3759.57	3033.26	5302.34	5290.81	3701.51	3489.87	3531.3	3971.96	3837.21	4363.33	3220.63	3531.85	6254.02	3823.45	4373.94	2083.42	4176.75	4062.41	3969.09	4259.9	3684.66	3746.27	3557.49	3658.48	3944.94	3584.65
KIP4	orf19.5265	845.951	832.822	391.661	1221.3	561.308	525.909	378.66	779.738	884.766	1181.8	441.204	478.307	741.198	565.909	477.625	551.297	555.215	542.968	605.451	1290.72	655.617	1352.13	247.237	532.788	456.48	418.9	805.03	487.323	1025.55	795.065	484.558	629.062	1791.35	1001.35	458.216	826.383
KRE1	orf19.4377	1374.72	1373.21	987.943	1493.49	664.711	1315.99	1552.93	1581.1	1385.64	1606.66	1469.98	1302.25	1481.17	3369.75	1464.29	1524.39	1381.38	1467.05	1519.35	2570.78	1354.51	1520.55	1910.17	1496.1	2799.87	716.132	1627.63	1323.32	1329.12	792.845	1402.77	1686.96	1950.29	1985.72	1397.83	1436.04
MAE1	orf19.3419	908.592	793.62	717.02	1042.9	1038.84	747.286	921.25	804.386	903.34	896.945	903.445	793.135	1075.54	991.399	955.631	846.58	885.368	859.989	925.457	1256.6	1078.85	967.831	657.115	875.965	1062.4	1761.28	920.626	1016.38	911.246	1482.96	852.609	910.979	2078.24	719.773	801.771	878.372
MDR1	orf19.5604	33.7504	31.0776	24.039	22.4013	10.6504	56.6816	136.648	25.7603	27.0393	46.5704	32.0569	12.4716	64.3401	71.6765	24.5036	19.6114	23.4333	12.8227	32.237	57.8509	13.5056	38.2529	18.5948	17.0873	226.453	33.2263	32.1519	21.4507	32.4628	21.366	36.0904	27.9166	48.1831	16.7089	38.3721	34.9983
MET10	orf19.4076	1431.82	1221.74	3381.21	1225.25	884.907	1414.44	2304.17	1475.38	1220.93	1215.17	1396.94	1230.52	3313.73	2278.91	1401.64	1130.79	1361.85	1510.98	1523.84	1404.41	1241.87	1291.78	2327.41	1539.19	1716.15	909.9	1461.99	1387.78	1382.6	1524.1	1450.27	1562.77	853.385	1705.58	1618.35	1416.73
MID1	orf19.3212	478.607	445.092	673.549	515.796	414.556	478.467	492.063	503.43	475.017	531.362	431.527	462.185	971.152	979.786	461.48	469.47	482.722	442.184	521.437	528.812	483.487	501.474	576.721	457.379	458.31	392.042	478.619	446.316	519.044	449.668	480.566	455.462	506.54	507.561	425.199	533.524
MKC1	orf19.7523	969.964	958.712	1158.27	921.965	973.69	1060.63	1400.42	1018.48	1024.52	1036.57	944.243	956.538	1248.13	1995.86	1022.78	1031.86	1058.43	1099.22	1081.97	1641.92	1024.23	1009.8	1542.26	994.79	1061.87	892.796	1078.23	1029.93	980.236	968.364	1016.56	983.081	1143.83	974.761	962.446	1071.16
NOP7	orf19.4093	472.495	352.749	588.382	507.183	184.332	475.083	524.668	512.981	425.333	519.627	490.475	431.998	963.931	343.472	433.473	505.392	453.215	458.038	545.695	522.723	411.485	572.864	314.319	473.422	523.63	242.04	521.808	577.953	504.59	657.264	516.299	467.568	353.153	639.291	515.514	485.06
NRG1	orf19.7150	2224.5	2416.94	2354.29	2352.87	1592.73	1863.09	2637.14	2473.9	2161.22	2472.89	2614.46	2025.29	2861.28	2569.9	2007.57	2326.11	1931.75	1863.78	2249.17	2900.72	1840.16	2450.34	754.999	2288.12	2615.31	2185.23	2279.12	2230.48	2379.92	3169.3	2041.07	2068.8	1418.67	1581.16	2069.11	2106.97
orf19.1212	orf19.1212	581.006	554.668	695.081	633.651	583.407	669.14	726.485	606.726	513.69	629.623	540.17	617.29	732.959	909.121	607.745	532.073	515.729	569.475	522.93	557.432	506.439	512.028	436.551	584.406	978.774	455.56	541.962	570.72	560.13	347.562	584.254	547.115	836.439	590.229	565.831	642.97
orf19.1424	orf19.1424	180.815	217.563	215.915	205.821	297.775	225.404	305.841	225.728	207.605	191.446	149.229	200.886	336.975	309.704	172.886	167.29	212.704	199.685	202.739	195.038	220.121	213.061	256.413	177.698	183.818	250.943	191.273	186.337	180.453	154.478	200.595	193.687	211.471	191.092	181.041	210.049
orf19.1534	orf19.1534	797.001	2953.04	753.231	599.569	2810.57	440.844	413.919	959.722	637.096	638.529	901.78	1638.18	463.22	1012.85	846.95	531.58	1199.42	889.26	1091.37	613.661	1150.13	652.346	260.715	919.752	385.351	1986.95	890.968	548.125	666.56	305.638	880.386	895.737	477.777	858.466	672.209	809.756
orf19.1691	orf19.1691	627.834	563.044	323.838	660.754	362.136	641.786	73.7029	325.725	768.737	473.363	495.24	405.838	471.968	124.996	397.011	795.076	534.617	426.291	382.842	225.531	1099.31	561.526	59.0898	449.212	470.779	294.058	378.295	529.544	668.219	588.818	531.95	949.19	310.809	402.383	520.038	724.721
orf19.1862	orf19.1862	5743.27	5614.78	3923.28	5265.43	4619.81	5286.38	2775.15	5182.37	8179.78	6187.78	6553.52	6468.4	2449.05	2172.69	5936.53	8027.81	6776.07	5926.68	5908.18	8701.43	6299.51	6176.88	589.64	5479.73	15596.6	10633.7	5564.32	5988.41	6266.18	4387.71	6252.36	5971.65	9490.8	5452.94	5742.46	5888.92
orf19.2030	orf19.2030	1126.42	1007.28	1200.03	1296.28	1251.51	982.171	760.004	1209.63	1418.33	1408.77	1179.94	979.557	818.428	6905.87	1192.09	1431.69	1199.53	1060.14	1145.04	1788.31	1075.79	1476.31	1342.63	1122.68	1099.7	1587.56	1168.1	1142.53	1251.19	1103.57	1105.1	1081.47	1370.39	1065.95	1021.51	1163.98
orf19.2049	orf19.2049	187.778	176.735	210.367	119.372	187.554	166.666	58.3271	185.362	220.668	190.628	180.575	166.87	151.59	714.138	195.045	167.743	194.4	184.7	189.642	202.041	168.686	188.264	160.824	174.161	170.118	169.907	215.371	146.883	172.494	141.658	182.557	197.58	106.197	184.55	203.33	209.351
orf19.206	orf19.206	286.854	297.977	393.897	262.981	310.443	268.005	332.465	331.153	252.22	292.189	268.103	276.562	417.149	412.016	318.932	253.16	246.925	259.266	282.18	292.695	277.988	289.569	368.963	279.809	297.427	301.785	270.193	253.719	278.022	265.397	283.304	287.418	260.903	438.985	279.79	324.927
orf19.2125	orf19.2125	799.902	713.938	939.593	722.721	991.182	945.965	1317.79	602.702	724.65	751.855	1054.27	951.472	1381.3	12613.2	1222.8	997.255	1216.43	995.063	1001.14	1322.4	822.488	891.645	3562.26	893.697	2663.6	1389.7	779.511	1019.84	757.51	774.997	948.312	2094.08	1306.8	787.088	1196.83	862.151
orf19.2411	orf19.2411	225.426	231.612	342.499	235.717	227.577	227.122	245.055	237.446	198.453	241.91	247.892	221.295	298.518	478.784	220.824	213.049	226.062	185.717	207.275	429.479	236.257	237.835	293.446	224.908	289.427	284.646	228.867	222.472	221.299	207.451	220.631	191.812	196.384	182.543	234.82	230.311
orf19.2529	orf19.2529	628.706	512.401	1104.51	582.566	449.146	636.474	866.263	628.475	605.689	607.898	549.882	576.491	1152.36	957.805	700.349	712.553	609.51	619.106	624.668	994.867	618.513	614.431	1111.07	570.999	723.918	632.452	638.157	661.805	659.123	607.169	652.478	661.78	731.151	682.582	766.117	683.395
orf19.2529.1	orf19.2529.1	1572.93	1636.24	1472.26	1819.09	424.381	1016.11	2848.29	1641.08	1488.88	2399.58	1968.26	1115.62	759.816	758.908	1038.96	2261.16	1087.11	834.955	1335.19	3980.36	1157.22	2223.61	2943.04	1400.21	1666.72	2444.04	1761.86	1571.17	1764.97	2015.29	1368.7	1415.9	2275.24	1102.05	1539.25	1295.04
orf19.2677	orf19.2677	897.422	876.479	1179.36	911.99	882.665	940.65	1836.27	945.027	832.689	845.909	802.099	868.928	1959.75	1161.43	880.874	787.562	850.054	883.787	948.57	862.256	884.408	904.623	1157.15	879.487	974.24	789.103	870.251	814.215	852.282	1001.59	875.28	878.85	952.873	1013.35	766.164	927.192
orf19.3088	orf19.3088	296.594	234.447	455.39	312.843	145.946	287.309	515.312	319.111	237.929	344.832	312.436	256.338	1040.46	297.536	326.64	334.888	259.494	278.772	321.23	361.054	234.642	379.291	252.038	294.29	318.21	181.549	355.581	360.54	331.494	474.041	313.307	277.193	228.835	278.742	376.338	299.67
orf19.3460	orf19.3460	196.781	165.071	204.64	204.106	207.782	194.577	420.667	216.499	216.767	207.493	159.244	165.107	205.406	1292.55	165.726	148.988	177.131	170.91	199.4	188.274	182.171	201.537	284.473	170.869	269.168	226.793	200.589	140.581	182.619	123.104	162.441	170.996	321.76	203.361	130.761	207.949
orf19.4014	orf19.4014	424.899	486.27	560.312	484.366	400.41	396.709	485.83	452.513	400.023	460.07	415.434	403.97	920.616	805.566	448.477	417.941	407.791	378.248	464.034	483.947	426.018	466.871	612.241	410.982	407.982	408.82	515.578	439.522	390.722	467.226	427.825	396.542	516.967	430.078	420.844	458.199
orf19.409	orf19.409	2004.93	1668.36	2123.2	2713.91	1325.58	1753.63	1615.99	1920.68	1804.9	2172.87	2096.04	1471.37	2212.66	3218.36	1839.9	2291.52	1700.79	1691.73	1905.38	3068.75	1685.71	2242.2	2627.84	2042.25	1858.19	1549.53	2092.71	2151.74	2097.71	2059.6	1865.86	1868.65	1958.34	1730.38	1962.3	1800.6
orf19.4174	orf19.4174	180.586	180.698	324.939	195.047	226.192	162.521	246.677	206.417	175.245	197.895	176.286	162.27	213.799	368.986	164.995	199.361	160.093	165.893	175.72	232.771	156.538	202.066	249.781	176.789	176.033	232.603	166.598	140.944	170.332	168.09	176.604	184.174	187.3	182.306	172.4	182.736
orf19.4292	orf19.4292	339.957	328.402	484.533	364.307	348.061	336.105	297.086	360.39	383.216	363.119	330.47	308.744	575.902	450.538	368.125	360.794	331.802	349.71	360.221	380.696	318.124	371.171	398.556	317.216	305.942	410.327	310.017	346.575	330.582	370.422	325.44	312.308	380.541	309.778	307.036	365.238
orf19.449	orf19.449	2325.41	1711.31	1261.4	2662.77	834.284	812.216	285.74	2074.89	2914.61	3367	1844.83	1189.15	854.863	786.341	1496.88	3171.77	1581.17	1752.26	2053.63	4246.22	1569.44	3637.99	1201.9	1828.68	1535.66	1909.89	2478.71	1926.38	2639.87	1611.65	1614.19	2332.95	2904.11	1994.18	1635.43	2285.65
orf19.4623	orf19.4623	3667.43	2875.84	3640.02	3829.48	2469.64	3312.6	5860.41	3642.3	3510.87	3839.04	3451.21	3243.25	7317.65	3809.42	3543.81	3441.03	3283.12	3838.09	3723.67	4095.7	3292.77	3826.63	2681.23	3639.33	3651.66	2025.98	4119.38	3592.5	3634.43	4278.37	3482	3587.55	3116.28	3456.19	3477.25	3570.64
orf19.4652	orf19.4652	93.0987	105.108	156.474	95.094	81.5962	67.4095	73.6212	111.589	51.7172	98.231	95.4333	38.3475	61.9663	97.7081	99.7197	89.3571	45.1756	31.4586	56.0205	134.299	41.1754	116.393	60.6912	56.4303	57.5871	142.471	73.1204	41.4957	82.9754	9.98579	69.8206	63.3404	103.317	78.7626	60.3092	116.863
orf19.4653	orf19.4653	53.518	45.4192	211.117	52.5091	52.5991	33.329	72.5176	60.7777	28.2068	58.0633	39.4039	22.658	45.7786	111.755	65.6456	63.3109	31.6597	14.9918	21.2288	87.3207	38.6456	82.8718	37.67	25.8684	54.3479	75.034	55.7704	19.6885	34.2116	7.74041	129.284	29.6019	75.6317	42.8071	44.8758	48.488
orf19.4654	orf19.4654	60.9255	75.0324	121.801	49.2985	49.2788	73.14	55.9237	71.089	58.4908	70.0621	65.7471	32.1522	101.72	207.601	63.5325	48.4358	39.875	36.4694	60.4471	97.0936	46.5722	74.1568	41.2772	42.6496	85.1716	91.6423	59.2305	42.7187	58.1489	47.2557	95.0233	46.2537	78.8328	71.1398	57.5338	71.3668
orf19.4706	orf19.4706	358.78	428.704	526.124	428.497	482.892	407.902	925.348	378.017	347.525	461.987	395.778	307.472	757.776	13144.7	362.53	415.363	353.999	317.852	353.045	493.13	320.969	507.258	1032.46	331.798	516.381	347.095	343.915	342.395	361.026	345.596	326.581	346.275	537.041	428.2	369.009	392.168
orf19.4921.1	orf19.4921.1	224.337	146.625	642.127	360.042	93.5149	258.895	1399.43	400.213	192.44	381.993	193.306	137.613	501.899	5503.58	348.228	779.22	201.252	192.838	291.349	1192.04	151.181	511.327	77.2818	174.994	2604.01	124.032	255.407	293.413	253.875	129.202	280.233	148.021	1946.35	452.536	315.267	199
orf19.5114.1	orf19.5114.1	18396	17638	14100.3	24965	10606.2	13848.1	1274.52	15955	23001	23413.5	15189.7	11547.2	8699.17	885.405	15037.9	24055.1	14639	14924.3	12647	34568.7	18065.2	23286.4	12176.1	14286.8	17813.2	25541.4	16611.1	16270.9	20898.7	17060	14528.3	15510.8	31333.9	19485.9	13854	18568.1
orf19.5267	orf19.5267	1099.84	56.302	1158.07	1021.24	501.186	818.281	325.935	1284.38	1118.42	1072.82	1154.68	1215.46	1403.62	587.874	1304.55	1316.51	1169.7	1185.86	1100.41	1665.05	1082.92	951.059	36.0172	1179.2	888.545	1523.31	1146.45	1175.33	1029.89	1171.32	1187.62	1251.7	488.374	925.585	1144	1124.69
orf19.5282	orf19.5282	1070.55	587.973	802.345	1326.77	361.369	738.748	269.929	1137.02	1234.96	1461.93	950.567	750.374	640.612	860.713	819.107	1275.77	855.679	961.824	1089.29	2371.94	785.965	1395.09	567.381	949.83	1178.71	647.422	1122.2	1052.94	1218.69	809.348	911.717	955.41	2594.29	972.947	774.823	1030.23
orf19.5334	orf19.5334	3250.21	3216.85	1553.66	3838.09	3099.93	2391.58	1343.08	2330.66	4353.95	3540.61	2619.89	2497.35	1947.99	1461.49	2482.61	3096.32	2844.78	2671.25	2344.45	4407.86	3583.27	3555.99	915.196	2534.76	1752.86	4554.67	2380.91	3241.09	3528.64	3768.32	2701.5	2715.34	3520.05	4011.45	2666.14	3366.17
orf19.5401	orf19.5401	324.877	330.83	393.522	343.69	290.992	298.031	318.01	364.345	342.893	360.537	299.557	312.751	450.888	450.73	302.437	284.142	293.278	275.451	348.618	419.674	280.455	367.619	461.199	297.603	279.188	268.524	315.936	289.127	324.421	283.9	330.311	284.529	343.342	324.028	304.687	359.336
orf19.5455	orf19.5455	4163.14	3259.97	4647.82	4816.48	3878.42	3620.68	2994.85	3989.95	4677.34	4658.99	4116.74	4022.44	6322.24	3115.12	4579.45	4215.92	3364.82	4169.38	4071.99	4276.67	4443.82	5063.03	7210.85	3912.43	2742.16	4093.61	3929.88	4311.09	4537.2	5407.03	4221.92	3890.79	2403.42	3911.35	4194.01	4221.08
orf19.5626	orf19.5626	3167	2118.86	1852.81	3257.49	1454.94	958.51	397.498	2719.51	3879.33	4149.36	2592.72	1466.41	1244.26	1023.09	1998.6	4164.52	1983.35	2559.13	2816.09	5699.74	1724.28	4454.18	2479.24	2753.47	2457.36	2724.22	3997.7	2281.26	3693.86	2875.95	2125.46	2949.24	7481.99	2458.51	1972.67	2924.64
orf19.5693	orf19.5693	1449.7	1275.32	2196.55	1407.61	1187.89	1683.26	2465.16	1576.36	1445.37	1446.7	1586.49	1557.32	3497.37	1948.41	1732	1379.97	1553.63	1628.49	1610.62	1505.86	1487.52	1545.8	1843.71	1584.85	1305.64	1034.08	1550.93	1633.34	1488.04	1762.29	1626.86	1551.17	1380.32	1637.15	1562.29	1538.32
orf19.6329	orf19.6329	266.105	256.225	261.036	290.333	703.446	247.979	356.216	267.999	248.897	240.742	226.449	229.883	449.589	358.513	281.696	245.813	247.769	252.933	225.597	262.513	239.071	276.777	657.539	244.635	301.205	272.035	243.626	232.361	266.753	229.215	251.08	236.471	300.152	290.356	269.222	285.46
orf19.6390	orf19.6390	22.517	26.0546	40.297	20.6543	15.4479	17.3683	9.65818	33.4692	12.7276	25.9167	16.2038	5.25407	14.2394	23.6274	22.2544	14.7402	7.84915	2.57811	12.082	55.2409	7.25295	36.7072	16.3804	9.56376	22.2353	32.2112	28.6879	3.78647	23.3669	4.30746	13.4826	9.98141	14.3365	18.7202	12.7127	31.1724
orf19.6578	orf19.6578	1207.68	1203.65	735.954	1465.7	736.597	661.355	666.893	1144.13	1393.69	1690.4	1027.53	810.322	793.495	650.752	959.459	1516.86	891.656	1026.72	1121.57	2683.75	944.605	1746.63	570.356	1092.15	867.004	701.738	1287.27	952.599	1470.65	908.088	939.683	1198.13	1472.09	1065.68	1003.74	1308.97
orf19.6660	orf19.6660	287.131	377.758	292.119	295.676	366.024	180.907	387.906	298.465	247.34	291.875	442.369	289.48	205.502	1668.85	286.391	357.892	293.547	216.582	279.026	418.77	279.167	372.073	327.46	269.101	343.727	451.039	281.372	307.8	359.559	230.106	300.223	255.27	306.903	166.23	244.365	292.609
orf19.670.2	orf19.670.2	6244	5790.55	4268.46	8468.05	1896.89	2934.43	371.744	5014.96	6674.62	9167.84	4118.99	3052.25	2061.13	3167.92	4398.36	8607.42	3710.3	4174.3	4464.72	22557.6	4486.82	9317.23	13281.1	4152	5611.82	7632.77	4683.17	4427.13	6900.1	9616.59	4106.85	3726.64	11673.8	5285.99	3299.41	6044.62
orf19.675	orf19.675	1114.34	1058.89	672.7	1370.67	533.537	1099.84	774.774	1008.68	1220.02	1205.62	1278.29	921.87	858.967	11925.5	1112.58	1444.83	1086.1	1123.33	926.485	1210.26	895.082	1270.68	740.125	1119.22	1530.2	1028.23	1049.1	1103.02	1411.44	722.454	979.813	1523.07	1006.49	1048.2	1469.18	1046.17
orf19.6756	orf19.6756	805.805	729.96	968.253	877.028	880.523	785.454	837.109	837.133	793.213	851.055	780.7	750.121	862.536	1258.46	821.068	837.464	835.041	828.274	832.342	880.252	827.473	867.548	2019.85	787.229	880.829	918.906	797.301	775.934	804.608	757.238	820.984	813.177	932.214	831.54	812.848	825.361
orf19.6816	orf19.6816	842.173	889.101	442.4	567.993	1760.97	748.886	492.811	799.475	1131.67	820.746	860.157	1034.31	412.02	1307.67	895.877	776.182	956.059	827.732	855.647	700.154	947.065	719.903	1030.79	815.088	587.345	2064.39	770.751	961.421	838.362	730.841	885.978	851.469	920.239	607.631	802.334	877.164
orf19.7091	orf19.7091	249.94	229.092	325.156	345.481	162.071	254.425	249.523	274.992	237.593	235.112	240.187	182.012	304.777	780.854	240.527	239.316	234.203	197.906	239.94	321.169	219.984	278.65	246.002	217.129	317.788	190.846	233.339	244.375	280.388	232.262	201.428	234.127	242.022	243.89	247.599	245.506
orf19.7130	orf19.7130	61.7821	51.3896	117.951	61.9281	44.8365	57.6317	63.2979	64.4743	61.6678	65.8026	61.5439	44.2314	90.402	81.9769	67.4746	52.5058	53.9017	47.5951	55.1207	68.7047	53.1441	71.7451	39.9611	46.3878	60.9134	64.1417	52.0696	42.5121	54.2704	45.0967	47.8297	53.4478	45.1836	61.4402	49.0201	78.6196
orf19.7606	orf19.7606	75.532	92.0931	160.994	80.412	87.2522	87.8555	95.1571	93.0412	72.0561	84.9174	72.6108	46.6568	118.419	185.964	87.6316	56.047	50.4383	53.1953	62.2469	203.595	47.2726	103.423	103.736	59.3681	130.877	102.608	83.9728	47.9697	77.5957	38.0712	58.0168	60.1109	101.582	85.4823	76.4385	113.365
PBR1	orf19.6274	54.5091	141.775	105.781	57.3711	40.6054	69.0607	63.6708	78.7584	50.439	90.7444	49.3392	22.5226	63.4642	135.296	57.184	66.0444	36.7302	27.1752	35.4673	131.236	34.0105	115.336	50.9419	40.524	151.17	78.2312	49.417	22.2202	64.5617	34.0491	38.611	50.8518	113.474	59.1097	59.0455	98.1243
PCK1	orf19.7514	2339.27	1444.98	2295.57	3288.76	1017.7	1843.3	2609.25	2445.6	2207.57	3773.33	2077.78	1275.88	2319.96	8288.69	2242.73	3966	1551.95	2256.33	2291.76	11579.3	1540.03	3451.9	2165.09	1967.76	3583.67	1548.09	2886.04	2610.1	2533.1	3911.28	1704.51	2036.68	7985.38	1843.62	2184.7	1967.64
PDR16	orf19.1027	212.661	384.177	197.421	207.556	238.969	202.412	211.553	259.772	190.203	222.56	215.104	222.51	257.224	227.698	225.944	218.624	226.18	183.38	228.979	246.405	222.525	199.501	126.767	215.209	181.972	199.8	224.381	197.668	250.211	174.408	203.621	213.536	171.573	187.878	281.116	189.965
PFK1	orf19.3967	2595.27	2438	1799.37	2906.04	1330.87	1981.99	1799.53	2119	2968.42	3014.56	2635.13	2132.21	2075.61	1478.89	2182.82	2524.48	2040.72	2203.31	2117.99	2959.09	2118.46	2647.04	1478.08	2528.47	2349.09	1633.67	2386.16	2195.07	2737.3	2181.18	2293.65	2547.36	3657.86	2173.84	2336.95	2371.23
PFK2	orf19.6540	4591.05	3810.53	2875.12	4810.57	2434.64	3665.56	3271.41	3965.56	5331.14	5209.38	4553.28	3692.22	2230.74	1922.49	3996.25	4684.9	4020.08	4580.55	4355.09	5785.14	3912.92	5023.51	1535.87	4562.3	3032.51	3283.92	4689.1	4468.3	4869.89	4326.24	4273.53	4956.34	5100.73	3950.49	3986.48	4600.17
PGA1	orf19.7625	1131.57	1197.17	1386.82	1219.95	1544.12	1260.2	1981.41	1314	1124.99	1292.42	1212.29	1264.32	1633.41	3591.24	1294.6	1218.58	1265.73	1196.09	1179.79	1909.43	1258.72	1204.05	2551.13	1170.92	1700.49	1448.75	1132.1	1164.5	1180.64	1057.45	1220.29	1174.83	1396.83	1213.61	1312.99	1217.58
PGA10	orf19.5674	44.7009	55.9837	75.2052	49.5564	31.0658	30.7388	31.4561	50.2394	41.1691	48.4341	31.4351	11.7798	47.4778	57.153	45.6783	32.9348	20.8965	19.6242	26.7455	94.4399	19.3419	69.635	30.4228	27.8713	49.6136	49.0411	24.7356	21.1087	46.5754	22.5153	33.2359	31.9647	50.9107	25.6491	42.5528	49.438
PGA11	orf19.7609	54.5039	63.9885	82.1994	53.4576	43.7002	47.5789	38.9053	56.6948	43.9222	53.7396	50.7811	22.6963	31.6431	83.2039	58.4667	32.784	27.9119	18.8756	40.3331	117.71	19.5053	54.3666	47.3499	32.1715	67.8108	53.6118	40.38	21.5385	44.3939	15.5253	48.8291	45.9765	35.0902	42.3869	44.0674	66.3614
PGA12	orf19.7597	34.504	51.4691	64.712	35.4683	33.731	30.9999	23.2121	54.7188	35.5356	40.017	29.1982	13.7984	26.6633	54.3941	48.6145	22.4198	17.0201	11.1733	20.0039	112.718	16.3612	55.3107	31.2598	21.5519	35.6674	69.6315	26.5301	9.21993	35.2873	7.91506	24.5283	33.0622	44.1648	33.6318	21.3537	59.2155
PGA13	orf19.6420	685.822	2320.99	478.228	499.458	318.363	166.601	3201.87	774.35	610.593	693.285	387.747	618.278	1109.82	47088.2	505.952	486.105	639.911	591.039	639.052	1883.37	770.589	835.485	3203.55	547.613	1259.71	437.914	763.638	339.839	820.164	408.274	439.667	575.304	1245.74	1354.45	502.665	670.702
PGA14	orf19.968	7691.47	6122.94	7490.69	8550.63	6513.47	7404.79	6556.39	8110.55	6958.55	7485.43	8953.21	8023.93	16648.2	8185.6	9351.23	8572.85	8594.7	8363.41	7724.91	7796.98	8227.35	7274.19	5280.04	8197.25	8770.53	9192.38	8001.71	9855.89	8396.17	8374.44	8547.89	7854.44	6141.4	6460.72	9550.21	7409.12
PGA15	orf19.2878	59.8092	64.4193	126.462	66.5712	54.6111	75.3949	54.4141	85.3433	72.0391	84.7724	53.2191	36.3735	88.9846	143.442	80.8101	67.3924	40.1445	42.2037	49.1204	105.741	37.6295	72.6614	101.945	44.5749	69.7459	110.475	52.6074	40.148	62.907	25.8531	60.597	59.0601	66.8127	72.4523	63.7066	89.2393
PGA16	orf19.848	30.4913	36.5448	75.0771	33.1986	29.7439	20.5671	17.0109	32.0011	22.0599	37.227	26.9691	11.6283	17.9458	38.9917	25.936	15.3392	14.3535	7.11664	14.1764	55.0149	6.93197	41.6005	27.8056	17.8476	26.0669	54.7298	21.6115	9.67005	22.7148	7.31071	24.7752	19.6166	24.4789	22.0944	14.5132	34.4504
PGA17	orf19.893	74.995	95.9664	133.465	113.479	1177.89	56.731	163.122	98.409	67.3711	66.7224	51.0195	48.935	491.227	145.917	76.905	64.9034	62.8104	96.1214	61.6107	110.091	43.2662	81.3197	427.086	58.4938	268.339	169.51	57.5018	41.3608	69.1249	67.4743	60.4468	70.3804	95.4399	99.9288	91.4463	100.705
PGA18	orf19.301	287.484	318.927	266.344	304.023	182.367	204.738	232.886	280.332	277.019	295.459	212.286	211.86	256.988	244.58	222.544	216.73	225.298	217.27	211.127	359.895	222.011	315.234	664.665	233.823	288.018	222.365	220.795	186.225	271.359	211.041	222.017	267.691	1815.03	262.789	238.228	250.036
PGA19	orf19.2033	2.64049	12.4864	18.8934	13.7692	8.32408	5.44385	6.5094	8.28828	9.70905	14.5144	10.7532	8.26504	8.02174	18.1182	7.80227	11.5568	6.66169	2.99353	5.78444	9.61576	6.77092	13.8384	7.86632	7.06553	7.06023	11.8526	10.5259	5.38202	8.02772	1.33836	7.80064	6.89262	7.64992	4.98718	0.894302	8.3773
PGA22	orf19.3738	47.1773	60.424	85.3475	48.6704	33.6611	37.3962	33.2276	57.7308	37.6284	51.3209	48.7376	24.5663	44.5282	103.551	54.4595	38.696	25.1646	18.8251	25.3058	108.242	19.7171	49.5116	43.0957	26.3389	30.7409	41.2931	48.2413	16.7402	39.7076	17.877	35.1912	39.5565	23.3527	47.4089	35.7921	59.8426
PGA23	orf19.3740	174.759	227.694	78.6924	312.35	3355.23	84.5445	313.597	127.439	195.371	273.466	101.631	84.28	102.263	20848.9	127.793	189.597	122.084	114.501	101.279	198.538	143.772	324.014	105.868	96.4431	309.675	106.242	164.181	102.34	208.528	201.447	91.7495	184.897	358.913	330.225	147.627	170.168
PGA25	orf19.6336	66.4778	83.8541	115.844	77.4562	717.183	36.7377	78.2386	91.65	35.4688	52.6059	52.451	18.4253	237.93	69.8646	70.7224	50.1474	33.5405	50.5209	41.97	121.4	24.2795	80.6254	986.835	43.8609	165.616	119.891	57.8696	20.657	62.4444	30.0628	39.0528	45.7824	66.1225	60.1094	69.4721	82.0432
PGA26	orf19.2475	32.7254	34.8505	82.2153	31.9668	33.1818	43.7247	26.6931	57.5689	34.953	45.8345	23.6272	17.2012	36.5379	82.2018	32.7591	37.8336	23.3657	21.8219	28.2839	61.5199	10.4418	54.2959	32.1797	31.7685	51.6779	54.8499	30.8797	22.7883	35.488	30.0404	30.7548	24.5964	53.1561	31.8788	31.1822	48.2958
PGA27	orf19.2044	102.668	108.648	208.3	125.87	82.3257	107.414	141.313	125.429	93.42	122.582	92.7222	67.6449	141.026	194.693	99.9211	96.4508	98.3639	76.7735	101.563	174.418	85.3005	125.069	163.643	100.485	121.892	104.032	109.428	70.6762	100.7	99.7696	97.0908	96.3878	113.602	100.964	92.5204	127.604
PGA28	orf19.5144	89.3339	84.0185	141.396	90.0528	54.2305	93.0226	78.1978	102.689	72.3891	98.6131	69.2292	56.1536	86.2148	161.954	85.0298	82.0206	54.2216	47.5039	63.2736	122.083	44.1441	116.25	109.486	55.3684	82.6299	102.947	55.0849	45.5085	74.68	46.8571	54.2341	66.1993	126.138	87.7139	73.7386	105.153
PGA30	orf19.5303	52.1844	52.3174	102.498	40.9394	80.0617	191.75	34.3955	69.9062	23.6986	63.2802	45.8681	19.4094	84.2598	72.5158	55.5888	40.5272	35.691	25.1021	44.6755	81.8443	26.4137	80.3597	46.611	32.2014	51.4647	76.3127	72.4091	21.401	54.0494	23.8337	47.4802	38.3203	48.7983	69.1524	33.6385	64.5803
PGA31	orf19.5302	32.4464	44.4374	73.2808	40.868	33.6543	27.8784	31.806	50.5292	24.2709	52.4213	28.3418	10.1023	63.0811	1009.13	34.2568	33.7147	15.3404	6.9628	15.7373	65.1225	14.5639	92.4218	68.6038	21.7312	50.8953	58.628	28.15	9.61146	37.9286	8.38118	31.8818	25.957	36.422	20.0051	54.3667	46.4274
PGA32	orf19.6784	176.822	189.958	218.248	255.761	498.684	196.366	260.047	185.796	226.585	231.666	141.031	136.464	446.459	167.164	165.474	169.982	154.925	165.053	154.048	253.519	151.807	207.666	148.729	145.537	246.163	165.071	192.075	143.974	185.434	201.357	146.855	165.093	183.798	182.582	172.11	215.558
PGA33	orf19.876	677.363	846.993	957.394	732.719	1011.35	827.435	1143.31	754.08	614.969	663.712	675.496	708.616	1124.89	2409.12	776.876	729.079	731.873	745.343	728.219	671.124	745.655	651.882	512.474	663.373	911.326	926.833	719.113	753.626	613.191	646.317	748.463	641.576	847.634	721.212	721.667	702.722
PGA34	orf19.2833	170.355	215.306	122.707	434.177	89.6424	57.5342	24.2899	140.382	160.456	257.954	62.391	75.4649	115.295	67.0865	86.7407	126.983	73.1017	87.1901	97.2781	333.594	132.266	286.314	29.454	91.6249	127.552	106.968	138.065	86.1533	179.673	94.2041	94.8166	138.333	538.812	268.631	77.2936	166.536
PGA37	orf19.3923	41.3041	38.3682	69.3318	54.3621	33.108	43.8838	27.2946	50.788	45.0281	74.5184	47.9387	26.6792	45.8577	107.222	38.1893	44.7797	28.6015	22.2494	32.7763	111.605	21.439	62.8027	32.8468	49.0211	39.8688	54.8565	42.4563	24.8114	51.0887	14.4568	35.7285	35.4666	42.2933	37.4478	55.0396	57.6015
PGA38	orf19.2758	1852.97	31.8852	1505.37	1921.4	1451.71	1135.98	1669.89	1924.38	1721.01	1881.65	1555.83	1608.95	3230.51	715.309	1556.57	1580.92	1675.91	1675.01	1771.15	1689.16	1644.76	1829.89	499.345	1751.07	1831.19	1406.41	1904.49	1426.97	1754.32	2145.43	1531.42	1838.69	1258.88	1590.89	1505.38	1817.01
PGA39	orf19.6302	52.6428	76.0914	99.6757	58.8605	47.0332	33.2152	40.2133	64.5371	27.5655	56.5506	41.1332	17.3416	32.8017	667.32	42.8388	55.3787	20.7212	14.3011	31.9235	141.324	18.6011	82.2814	57.5665	28.7241	42.7231	89.2421	41.1962	24.6739	50.4661	9.312	43.9257	38.6045	61.6136	57.6681	47.2678	72.8249
PGA4	orf19.4035	2279.22	2373.55	1986.55	5648.66	2319.93	2055.78	1376.21	2111.73	2589.13	2642.44	1733.95	1895.27	2363.55	1957.02	2006.92	2115.88	2124.62	2152.22	2117.78	3204.81	2324.02	2659.92	1769.48	1985.14	2245.93	2344.04	2131.17	2141.49	2452.53	2277.65	2009.58	2099.72	3258.71	2412.18	1848.36	2379.85
PGA41	orf19.2906	91.5782	76.5789	182.382	92.8768	54.1344	114.341	180.358	91.2074	79.1644	92.2782	102.188	63.8533	138.113	274.465	103.245	82.4396	76.2528	55.0884	70.5614	132.375	65.7742	107.833	282.382	57.9847	58.4522	109.661	83.4007	62.5864	80.0534	75.7637	78.4217	80.7042	83.0754	95.3365	74.1955	90.9907
PGA42	orf19.2907	28.8385	26.1135	72.3591	34.6846	17.9688	29.9121	23.9758	34.6016	17.9524	36.5902	21.4905	10.7519	26.6092	49.1358	43.544	17.882	12.549	6.99525	12.9661	50.6119	14.1284	45.335	29.1262	16.5524	21.6525	47.7293	23.398	8.1152	24.5623	4.30746	20.4261	18.8874	43.4732	22.7029	25.3803	46.9734
PGA43	orf19.2910	142.268	150.151	230.212	152.069	162.608	136.172	179.974	164.782	149.542	146.489	124.337	148.321	241.084	183.156	151.413	170.407	135.319	130.626	140.02	173.882	141.628	145.797	237.677	141.565	159.902	190.497	161.263	144.867	129.677	127.041	153.233	131.1	189.931	150.224	142.931	172.731
PGA44	orf19.1714	35.1423	44.6967	75.3927	53.7985	31.5944	36.4267	28.0606	54.1623	33.7533	34.926	33.1994	23.4074	40.9492	166.643	33.9278	33.2713	31.2953	24.9194	28.3133	70.5572	12.8425	53.4055	68.364	26.8845	62.2362	44.174	43.5476	22.381	31.3183	24.7787	28.1831	30.8554	32.8758	43.5427	36.2793	43.0438
PGA45	orf19.2451	133.904	159.846	131.461	237.094	834.723	109.778	117.238	145.216	105.554	184.009	108.824	81.4563	558.227	164.106	110.39	132.086	102.376	150.756	140.472	195.98	83.5063	175.672	360.143	96.3351	356.953	191.892	122.416	117.697	143.605	270.664	121.202	115.838	149.551	225.591	130.338	141.017
PGA46	orf19.3638	58.848	59.1004	106.748	51.4097	98.2217	55.9566	51.749	61.4132	47.0305	74.8361	32.5986	30.6972	48.6203	71.8878	47.3553	44.9632	32.7053	24.2271	38.0465	89.1802	24.4548	77.9732	35.7216	39.7183	50.5454	78.8092	40.2647	29.3888	45.0214	11.2131	45.1652	31.7188	73.0941	60.3192	51.9414	73.7013
PGA48	orf19.6321	1049.09	358.271	703.034	1419.51	568.422	554.933	259.431	1060.19	1257.69	1395.19	972.887	686.012	688.792	402.331	881.213	1591.04	840.086	930.306	791.533	2058.14	943.128	1477.77	1257.71	889.898	996.249	717.825	1178.23	1000.97	1222.94	778.543	905.449	987.214	2947.91	965.698	967.912	1022.7
PGA49	orf19.4404	37.6702	45.099	56.326	26.5512	34.7673	28.2802	27.0791	35.9158	34.9592	35.7022	41.8617	30.0353	29.0894	45.6576	29.9008	38.5793	26.0806	22.0457	23.0807	50.6477	26.3338	42.5597	19.5953	24.2056	22.0414	42.2459	24.0126	15.4912	31.4927	7.54947	34.3309	19.2032	36.0288	29.7967	19.1476	40.7138
PGA5	orf19.3693	22.3242	23.6967	43.5515	27.1016	15.3269	16.4828	37.7139	24.2768	19.882	32.0654	12.8012	17.4237	31.1022	59.3166	25.1828	20.9601	20.7499	17.5821	19.3866	28.3634	18.377	17.6159	25.6602	17.818	26.9202	16.2044	28.97	16.0652	14.2986	8.79622	17.6547	29.8937	20.6757	15.4486	17.9801	26.3171
PGA50	orf19.1824	28.1453	28.7367	62.7951	32.1857	21.4595	28.8172	18.0673	38.038	21.357	35.9464	16.4363	7.95518	24.2064	35.7906	24.5257	31.0815	11.3474	10.6201	13.6673	51.2472	9.72768	39.8031	26.1201	27.5735	32.0116	48.0666	29.8518	7.73347	33.8406	2.66537	24.4856	23.1703	46.1095	34.1158	22.1925	39.5866
PGA52	orf19.1911	749.738	787.674	643.626	843.927	899.204	619.199	1085.47	709.593	699.311	832.446	799.434	714.076	892.078	6498.52	749.304	816.929	786.001	741.457	742.41	837.487	713.969	840.98	775.752	775.346	753.54	713.05	758.323	734.172	794.21	808.538	699.379	801.592	820.923	838.537	748.559	725.213
PGA53	orf19.4651	5476.42	4570.46	2555.75	5451.76	6220.16	5665.54	8337.01	6278.17	5222.62	4994.31	6172.4	5693.16	12819.4	4187.98	6141.14	5430.83	5930.76	5906.3	6025.02	4334.6	5340.02	4954.68	1639.84	5520.27	6180.82	6326.84	5714.96	6592.89	5141.18	6379.95	5859.42	5546.21	3467.73	4445.39	6613.69	5633.21
PGA54	orf19.2685	8937.7	10542.5	3965.61	11187.4	9495.76	4848.4	20854.2	8340.59	9001.28	10195.6	4917.95	6362.17	19153.4	19988.4	6384.5	5931.56	6729.83	7651.27	8435.12	9873.17	7939.11	11115.9	5135.02	7487.39	9353.89	3787.25	9469.8	4488.78	9192.94	8713.39	5871.92	8933.66	13277.1	11065.6	5276.13	8915.95
PGA55	orf19.207	141.972	158.825	239.709	145.17	114.311	135.731	149.337	176.509	151.186	162.038	142.746	121.206	188.27	167.414	148.809	157.091	128.375	121.072	157.827	183.954	120.437	182.936	183.396	140.032	157.334	132.707	131.135	128.46	143.592	135.898	134.117	145.822	153.742	226.804	135.23	157.504
PGA56	orf19.1105.2	118349	93393.9	156677	137153	89440.4	101404	107482	116585	105120	125333	122448	107620	194076	119173	128876	126956	114767	122894	114421	122032	120148	123711	204034	115728	196789	109445	119301	130637	114922	120310	114817	125693	137382	108085	137661	116171
PGA57	orf19.4689	50.0829	59.2467	86.1546	64.8416	53.908	38.9778	85.0761	69.4384	58.5609	68.3853	40.614	28.549	104.529	152.055	65.1632	38.0741	46.3083	31.6576	44.1247	90.3149	32.3104	64.1282	88.3874	50.5225	66.5141	75.8377	35.0441	36.165	53.1992	25.1958	46.7107	51.1495	58.9764	39.8947	45.2157	69.4155
PGA58	orf19.4334	72.1875	176.694	129.193	89.5949	872.028	107.202	1128.69	87.2949	63.6336	93.435	64.2516	42.5103	329.757	3122.91	85.5429	66.7094	62.3234	45.2188	53.7918	78.1096	46.4653	89.6036	47.0099	61.783	154.822	33.5474	63.1202	50.7667	73.6539	53.9365	67.8929	64.8083	52.9597	73.0782	90.7118	78.0782
PGA59	orf19.2767	36186.6	38095.6	39749.8	39448.7	24942	30906.7	36803.2	33038.4	28625.3	37461.7	40029.8	29554.3	48688.5	27859.1	41411	46231.8	31806.3	37527.5	28107.8	37557.1	32487.7	34562.9	27915.6	30882.5	56290	31475.3	32551.8	39661.6	32470.3	27241.3	28060.4	34721.2	30414.7	26896.3	42935.8	33553.4
PGA6	orf19.4765	5155.84	5218.57	6351.71	5908.01	5946.68	4374.03	16711.9	4696.11	3879.56	4614.19	4791.82	4630.46	11444.4	17882.4	4935.85	4222.85	4474.39	4996.15	4913.57	3611.27	4340.19	4621.81	2743.07	5232.13	4818.35	2156.4	4587.51	4456.35	4894.41	5085.58	4675.09	6073.54	2722.53	5502.1	5523.28	5204.08
PGA60	orf19.5588	50.8543	58.2452	186.134	42.0242	37.187	46.8417	46.9196	49.5353	40.1623	58.9577	47.1863	20.6705	46.15	116.94	37.8793	48.3405	32.2018	23.6342	36.442	105.911	24.8809	66.5953	90.8149	33.0751	47.7152	62.0009	33.2852	27.0177	50.4003	15.1475	32.037	43.1766	66.9124	42.6168	40.0845	62.1809
PGA61	orf19.5762	89.6108	89.6216	162.359	80.1555	43.5593	102.364	102.404	121.658	76.2781	106.454	81.1851	53.1153	77.9228	99.4804	89.034	70.9832	56.7135	59.0227	59.3475	125.527	56.7701	110.418	107.019	68.2791	127.445	78.4869	79.4641	53.1902	83.0748	60.7468	77.2034	83.8001	231.21	77.1486	67.132	125.423
PGA62	orf19.2765	60747.8	76685.2	70962.5	62981.7	77798.1	50701.5	111756	61791.4	58974	62089.4	59178.2	54273.1	86237.4	119026	57397.8	60854.3	61067.4	61179.3	60653.5	61848.5	61136.5	59889.7	69592.9	58544.5	75754.1	74145.6	67557	59301.1	62332.7	50038.6	55302	63555.4	47109.1	58738.3	59851	58205
PGA63	orf19.6217	2691.9	2790.1	2904.67	2700.35	2680.2	2980.99	3364.53	2725.94	2466.6	2613.18	2816.14	2633.92	3691.16	2625.6	2781.65	2222.94	2655.31	3169.46	2745.11	2637.93	2699.72	2560.57	3198.75	2854.9	2946.01	2461.94	3035.31	2779.68	2547.93	3040.78	2777.27	2804.69	2611.03	2482.62	2648.22	2739.51
PGA7	orf19.5635	3741.95	1981.28	3460.19	5043	167.992	3035.27	2764.5	3359.45	2346.76	4021.12	4345.38	3797.57	5335.19	2163.7	4625.86	3764.46	3393.94	4327.6	4222.13	4840.66	2943.42	3137.85	1778.81	4231.07	3181.13	1522.9	3402.16	5534.6	3172.01	3227.65	4144.14	3460.94	5170.15	3644.43	4565.95	3714.92
PHO89	orf19.4599	1708.8	1314.06	1225.66	2442.99	77.4902	1188.85	982.575	1630.09	1561.18	2407.11	1725.74	1234.4	5611.07	889.414	1365.73	1788.86	471.021	1285.76	1605.01	3077.75	1231.02	2749.56	95.8774	1441.2	1923.16	491.189	1499.9	1955.01	1750.55	3993.96	1598.97	1012.01	665.419	1653.49	1284.98	1600.44
PHR1	orf19.3829	6406.84	6326.04	5666.9	8428.64	2156.3	6240.42	8133.99	6362.74	5925.56	7674.49	5798.68	4817.77	8966.04	11528.6	5433.05	5397.36	5084.93	5830.24	5448.98	8193.32	5272.08	7417.4	5311.43	5759.86	11325.1	2441.39	6162.13	5021.42	6848.56	6389.87	5190.21	6051.17	8448.34	6857.78	5435.42	6262.96
PHR2	orf19.6081	474.487	666.376	699.338	586.064	3345.78	545.674	2266.14	496.254	507.553	443.401	412.66	367.323	1791.22	18025.2	544.182	439.046	629.677	443.487	513.188	370.129	409.586	458.054	467.149	440.059	1203.34	373.038	416.918	426.602	500.044	508.206	372.447	703.746	265.556	472.504	539.248	487.513
PIL1	orf19.778	23425.8	24007.6	15918.7	21907.5	27725.4	20814.6	12231.1	23853.6	25015.4	22122.4	23783.3	26205.3	22989.7	10955.3	24822.7	23477.2	27086.7	25260.1	20911.4	17690.9	24916.8	22109.4	10052.9	23597	26588.7	34352.6	23817.6	24666.1	22858.3	22706.8	23959.4	24249.2	20157.5	20522	22837.1	24067.6
PIN3	orf19.5956	2291.26	2156.46	1885.16	2687.38	1985.14	1999.92	2156.97	2592.29	2397.42	2657.29	2131.73	2114.32	1977.36	5420.4	2104.16	2550.11	2298.06	2200.45	2391.48	2937.79	2298.91	2706.6	4876.47	2177.27	2669.42	1884.73	2238.89	2305.94	2397.59	2349.88	2036.95	1937.34	3310.02	2654.8	1923.52	2312.9
PIR1	orf19.220	1777.66	135.906	1829.77	1280.28	1571.51	978.12	1073.76	1831.51	1988.01	1739.51	1787.99	1434.36	1307.38	5071.73	1552.68	1737.38	1614.43	1566.63	1687.01	2489.23	1290.42	1697.72	431.875	1812.54	2909.41	1129.58	1819.08	1372.76	1841.56	1714.01	1600.76	1906.96	1354.15	2570.52	1574.72	1783.42
PLB3	orf19.6594	1683.74	1501.17	1111.31	2146.87	1398.63	1275.35	1010.83	1670.82	1809.77	1973.1	1428.82	1367.49	1717.33	3933.8	1473.95	1579.25	1447.41	1493.35	1595.83	3471.71	1460.02	2061.55	1886.83	1564.26	881.236	1256.17	1766.06	1434.51	2468.57	1583.9	1377	1538.49	1793.76	1863.23	1382.16	1730.26
PLB4.5	orf19.1442	242.83	214.278	128.55	311.041	491.782	312.639	237.019	283.581	285.369	215.702	171.284	251.053	586.869	184.468	282.384	261.443	331.422	273.222	294.202	255.943	259.743	246.454	61.9263	248.749	111.427	435.893	233.2	220.36	232.175	248.064	244.936	343.33	129.435	294.551	173.788	278.24
PLB5	orf19.5102	246.831	339.84	215.801	306.429	409.614	196.01	260.299	309.992	251.19	249.667	186.622	276.234	232.917	201.359	225.096	250.144	237.298	211.511	216.229	236.93	237.906	291.252	91.053	218.185	242.826	347.126	205.623	203.426	258.076	160.613	239.126	263.507	345.506	267.823	412.661	244.16
PMT1	orf19.5171	2281.03	2057.75	2416.46	2352.71	1997.03	2227.4	2870.32	2249.87	1890.72	2128.31	2387.27	2228.46	3269.67	1905.48	2420.35	2004.57	2122.77	2352.98	2233.27	2156.27	2098.42	2011.02	2248.72	2430.04	1997.88	1658.87	2441.35	2169.88	2042.98	2318.75	2172.93	2326.1	1664.54	2011.18	2184.56	2219.8
PMT4	orf19.4109	1626.2	1277.57	1924.36	1626.5	1298	1671.74	2202.33	1578.04	1481.39	1559.16	1682.21	1616.89	2211.75	1452.27	1712.59	1346.41	1496.46	1669.23	1667.87	1591.92	1499.81	1501.42	1410.01	1700.03	1340.96	1097.53	1610.74	1537.99	1452.84	1688.31	1603.4	1820.24	1401.31	2288.45	1508.31	1654.89
PRA1	orf19.3111	3426.15	23389.9	2852.13	458.667	26828.5	332.441	38.2146	3730.64	1920.3	2740.28	6712.52	16039.3	93.0006	122.559	5645.77	3842.96	8518.02	5261.47	5463.35	2302.76	6894.99	3326.79	33.3568	4839.84	115.514	26163.1	4275.06	4283.18	2457.28	9.96885	5454.08	5015.37	204.891	2827.52	4508.72	3208.31
QDR1	orf19.508	43.3509	52.6632	70.5501	57.5376	39.3447	40.2027	51.3421	61.23	36.5696	59.4728	38.615	24.5648	47.7488	50.626	73.2448	47.1523	17.3386	14.6797	32.9454	136.492	17.8518	61.9691	27.0509	25.8869	41.8748	55.9506	49.4439	18.888	41.3141	10.986	33.0219	37.3588	58.7592	42.7954	38.2656	55.8827
RBD1	orf19.5234	558.802	585.147	624.651	634.994	899.63	582.638	687.304	631.93	561.2	596.549	514.266	545.283	839.525	1580.49	544.668	460.728	536.772	524.107	588.429	569.455	550.876	595.503	703.647	553.468	547.669	513.527	568.414	445.164	535.878	554.998	595.741	541.826	573.274	639.436	461.247	624.108
RBR1	orf19.535	106.468	283.63	131.726	70.9236	23660	62.9528	31.5162	95.0942	99.6068	113.237	77.9852	79.9687	43.2678	9190.42	111.942	95.7881	87.5646	60.5218	81.4366	283.612	99.9395	124.054	58.8998	72.7689	410.869	162.069	82.712	65.7846	122.357	61.5081	69.9688	97.0194	79.7797	126.151	105.35	140.736
RBR2	orf19.532	390.983	416.334	344.74	323.638	1662.13	457.938	570.054	361.138	356.138	360.274	398.836	336.183	1040.1	2993.19	402.15	276.323	396.346	421.76	414.052	785.925	409.031	361.59	634.668	386.282	560.676	377.353	413.24	331.03	380.011	403.78	390.484	421.238	223.666	413.937	454.432	392.567
RBR3	orf19.5124	149.365	148.296	214.28	152.283	131.161	138.61	164.259	168.53	173.476	177.738	132.785	160.455	183.514	236.526	156.58	134.877	144.974	147.309	159.544	156.343	147.3	167.644	195.557	147.547	136.06	145.604	140.558	125.391	159.732	154.094	158.175	154.935	143.592	164.158	157.764	165.981
RBT1	orf19.1327	381.381	301.272	237.398	571.384	41.436	515.522	83.7655	425.484	544.449	415.833	221.902	142.673	162.033	1428.01	266.357	322.814	222.293	297.824	242.296	2330.12	221.19	457.21	2546.91	292.158	662.258	58.784	408.48	254.573	430.552	368.036	276.826	348.246	1662.14	666.988	252.004	355.133
RBT5	orf19.5636	47592.9	32125.2	58637.3	63267.3	2021.77	35177.7	39287.4	39473.6	34774.8	45123.1	54827.9	48676.1	71730.9	39544	52190.7	40243.2	45201	52245.4	46493.7	45180.6	40256.6	38742.9	21439.8	49680	46074.6	29332.3	44794.1	61251.3	40240.6	42792.4	49796.9	47265.3	44998.7	41318.5	58730.5	45754.2
RCT1	orf19.7350	5446.75	5319.43	2699.37	6237.67	11070.9	6094.56	5959.64	5335.75	5515.67	5740.68	5524.57	6051.04	6221.98	21048.6	5981.18	4710.99	5645.18	6224.42	5247.69	4472.81	5821.45	5727.18	18166.9	5462.42	5520.71	7090.35	4818.12	5705.46	5489.39	4791.02	5610.39	7261.79	5364.88	6608.23	5063.2	5917.6
RFG1	orf19.2823	1882.26	1957.8	1462.48	2003.33	2315.12	1662.99	1554.36	1899.2	2016.93	1886.62	1622.56	1702.35	2167.7	1920.52	1681.13	1560.32	1765.3	1767.54	1887.84	2586.36	1828.17	1973.87	5554.32	1738.32	1740.13	1800.97	1830.21	1419.46	1936.7	1634.85	1618.58	1898.27	1825.96	1744.89	1486.76	1947.47
RHD3	orf19.5305	311.553	143.523	308.383	227.348	125.373	213.51	71.1803	388.423	333.798	331.829	403.401	216.567	248.106	267.265	341.423	366.268	256.285	370.664	283.808	560.898	132.138	271.547	86.4078	322.812	339.491	156.499	472.667	299.92	335.857	203.908	280.674	284.555	157.458	353.255	288.234	250.202
RHR2	orf19.5437	531.693	492.627	299.318	880.559	47.9553	242.287	1204.83	355.008	424.341	996.873	731.458	236.347	361.81	640.922	203.112	651.998	269.978	127.772	228.384	1179.6	254.53	1074.27	334.484	400.871	719.021	130.124	501.612	515.733	717.66	767.983	408.603	415.399	899.038	258.99	497.513	316.587
RLM1	orf19.4662	221.332	233.645	245.927	248.243	296.625	205.94	415.048	255.49	222.303	238.278	174.049	236.948	467.555	497.407	245.798	204.827	208.717	215.753	255.861	212.48	214.754	237.327	218.391	210.102	225.748	246.277	235.568	194.76	212.369	219.182	210.931	244.583	223.986	206.742	225.215	240.401
RME1	orf19.4438	77.2578	76.7	138.464	65.3038	48.0608	78.3945	45.9916	99.2936	81.4706	77.6083	62.2879	41.5726	51.9412	131.156	79.7043	50.2191	41.2502	36.7665	58.667	153.793	33.429	96.0517	148.89	54.3763	92.4238	96.1363	62.4548	41.6917	74.1086	30.7017	54.2201	58.0984	63.884	75.9572	61.978	93.0536
RNR22	orf19.1868	949.481	1292.11	586.399	871.591	319.895	1063.65	539.958	678.433	1602.14	1155.36	796.247	567.511	459.371	661.457	524.793	972.383	610.525	525.476	581.656	1406.33	685.879	1311.77	45.8515	674.947	751.282	369.041	615.444	621.321	1214.88	919.81	699.741	805.379	1998.36	1197.76	640.355	999.533
SAP1	orf19.5714	92.9022	92.1449	204.785	82.5255	77.3699	108.655	109.163	114.594	77.7737	87.4753	99.7655	64.3652	102.489	193.073	88.0235	75.7127	78.7941	75.1898	76.5379	133.683	69.0634	93.6706	121.266	74.9331	119.026	121.487	94.8932	63.5745	85.3233	54.1326	108.079	87.5653	107.272	88.7741	95.498	108.767
SAP10	orf19.3839	74.4426	85.996	113.797	88.2728	92.5162	113.088	262.816	90.2518	71.7552	92.6972	84.4394	62.5278	147.195	219.594	81.4192	88.424	73.6339	70.0989	70.7971	90.2164	74.5695	99.0003	39.9959	68.1374	93.2676	73.6537	72.8491	72.1761	93.2931	69.6917	74.5524	89.2531	98.2635	76.8059	65.0525	75.2719
SAP2	orf19.3708	48.7808	78.1612	93.0346	66.4394	158.174	51.1492	42.067	72.4212	54.9942	70.0706	46.6377	30.5171	42.4316	81.061	63.6522	48.8629	36.3964	23.4828	44.6515	132.124	25.3186	72.6541	38.7037	39.9576	54.8838	77.4855	52.5181	17.3166	48.7664	8.96526	30.166	35.3435	45.6236	56.4672	48.0399	81.3748
SAP3	orf19.6001	50.0793	53.7563	82.7381	47.826	41.9023	46.1853	49.3523	56.6296	37.5346	59.0497	32.5193	21.1347	40.3521	97.9493	61.2763	37.854	37.0056	23.8558	33.8075	67.3099	20.5112	46.7801	53.1597	25.7398	67.0428	65.6043	35.5199	29.312	40.8143	12.6423	40.0357	42.3278	47.4952	32.1029	38.5276	51.1
SAP4	orf19.5716	66.1109	139.551	64.3063	312.81	667.105	28.1237	18.1557	51.9987	77.4511	171.033	32.7573	13.9596	25.0406	316.153	45.4894	54.5873	15.5337	23.7492	22.7509	88.5318	33.1253	245.602	73.8699	25.8875	79.7913	45.9062	73.4253	16.2022	144.694	344.043	23.4421	68.0861	202.01	81.8831	29.5298	59.7428
SAP5	orf19.5585	615.807	622.544	67.4455	1598.04	1154.29	114.448	408.155	414.176	757.811	1445.6	88.7553	163.099	108.635	403.206	261.205	288.942	199.154	361.947	144.227	657.836	592.197	1403.61	59.7989	291.574	188.148	60.1859	509.306	166.567	974.78	1093.29	194.431	510.512	1090.78	1421.4	119.698	656.362
SAP6	orf19.5542	278.969	338.661	113.217	1168.95	272.689	56.4545	87.9349	136.477	235.032	667.341	53.3085	34.0961	46.2232	615.571	104.892	156.767	57.7853	105.337	55.8888	469.048	130.773	806.359	148.576	104.775	202.595	64.3856	281.368	66.4033	619.894	972.741	85.0691	336.075	1364.18	502.88	55.5216	257.78
SAP8	orf19.242	95.7671	108.215	143.451	118.07	100.013	104.144	81.4577	110.874	103.959	117.519	91.6878	66.598	92.1444	149.067	121.954	90.7842	95.6653	78.9537	103.746	155.888	10.7429	122.751	115.264	87.8523	153.046	105.505	82.2792	75.3174	95.7212	59.5427	99.2154	106.96	47.9018	114.995	100.703	114.48
SAP9	orf19.6928	2149.83	1926.39	1672.65	2236.84	1442.21	1762.49	1881.56	2155.35	2237.07	2522.54	2311.73	1971.15	2320.12	10966.7	2188.01	2260.8	2161.6	2111.07	2227.67	3274.55	1974.38	2386.01	1194.57	2172.02	2771.9	1647.39	2167.14	2058.18	2181.21	2313.63	1969.07	2136.69	2438.56	1890.46	2017.72	2165.11
SCW11	orf19.3893	1547.24	32.8484	1469.4	1429.9	1250.44	1177.39	286.017	1568.82	1317.83	1403.31	1575.22	1478.65	1757.92	691.678	1500.17	1445.77	1523.7	1584.62	1662.69	1720.89	1305.33	1385.08	163.588	1664.02	1682.08	1045.64	1558.46	1297.45	1469.78	1540.01	1430.19	2110.32	831.525	1434.28	1417.9	1588.02
SCW4	orf19.2941	30.346	44.2751	63.381	34.4413	275.815	34.3112	43.0077	41.7411	25.0623	37.1803	37.5121	20.5998	143.778	43.2514	35.9078	23.8974	27.5034	33.0047	31.5488	57.9532	21.2015	54.9742	91.3879	25.6523	94.7915	45.6639	36.1851	19.8717	24.9962	16.9048	28.1756	26.6564	36.7649	31.081	27.2215	49.2082
SGA1	orf19.1719	809.869	818.791	745.081	936.848	446.856	641.467	731.564	747.442	921.535	913.447	691.098	584.707	896.496	589.41	605.579	767.93	708.138	664.418	766.713	955.58	827.883	889.827	388.68	687.915	916.212	674.812	803.131	661.608	835.237	682.317	685.148	652.037	875.64	729.384	865.705	855.608
SKO1	orf19.1032	283.435	295.77	380.922	315.993	250.702	270.211	309.333	263.087	255.774	319.502	241.252	223.113	435.59	427.258	266.543	263.016	248.871	257.653	286.488	324.822	253.469	290.332	209.362	267.675	309.532	281.509	263.672	244.5	243.456	232.946	253.257	288.852	259.279	225.788	286.481	299.724
SMF3	orf19.2069	408.102	356.344	489.244	412.982	384.779	388.167	563.895	389.773	364.26	395.858	383.639	364.85	582.064	650.764	377.636	377.15	378.191	378.483	368.203	501.898	336.616	390.034	429.419	349.237	410.427	296.107	374.511	363.792	389.707	430.248	391.42	397.418	460.922	356.314	383.679	417.885
SNF5	orf19.5871	560.687	579.75	801.398	609.138	715.256	577.275	675.964	651.19	563.001	583.741	575.894	590.046	803.256	639.018	621.541	542.462	628.012	628.264	623.968	616.428	612.434	591.783	58.881	604.123	635.048	697.464	597.988	578.782	572.285	551.629	588.427	598.125	507.58	552.155	562.553	673.959
SOD4	orf19.2062	591.855	606.614	698.452	542.686	2962.44	865.127	663.269	1002.96	684.205	519.159	529.375	946.574	703.469	2833.55	1100.04	670.02	1138.09	1061.75	1112.51	383.628	1095.23	542.639	1354.65	840.655	1367.53	693.887	848.936	697.327	505.979	491.05	761.726	816.874	523.556	865.698	634.003	650.547
SOD5	orf19.2060	8302.74	4146.76	543.014	16234.8	90.3524	2865.8	196.578	4735.12	13369.2	14934.6	4206.19	4002.1	1936.4	11326.3	2962.72	6339.04	3686.4	3970.07	3006.9	10095.2	5636.02	13530.6	517.263	4361.92	1259.75	156.123	3577.68	3346.13	9453.99	6980.52	4868.94	4460.14	24110	10860.5	2332.06	7528.71
SOD6	orf19.2108	245.643	108.05	123.424	283.819	29.2503	60.0985	28.8665	211.725	261.381	434.967	180.901	75.1927	73.4975	167.65	162.945	340.402	126.402	172.178	179.589	673.904	89.3632	411.108	244.587	191.989	168.314	58.1456	246.954	154.941	302.648	138.131	143.063	206.915	381.549	213.2	188.116	232.638
SPR1	orf19.2237	32.3492	24.1982	60.222	28.9392	19.1201	37.7756	17.8223	39.8945	26.1758	42.5656	25.8554	10.0476	24.1084	27.429	32.0406	32.8182	12.9993	14.9136	24.7117	49.9634	14.4649	47.851	21.552	23.0576	39.6925	50.9414	26.7042	12.41	34.3573	6.44734	23.3443	26.8361	36.9617	39.7962	23.2467	37.577
SPT14	orf19.8117	259.012	251.148	390.846	278.621	271.197	268.473	244.877	307.184	285.86	305.906	268.328	257.621	338.16	338.821	289.951	276.291	274.786	277.151	298.611	473.589	296.686	318.408	366.15	234.179	236.263	285.018	281.795	306.585	287.603	271.162	265.669	271.3	365.704	308.267	266.458	316.959
SSK1	orf19.5031	871.601	831.419	677.107	993.05	770.309	798.363	772.821	910.087	923.347	1005	793.268	701.303	828.734	971.855	720.612	872.766	733.332	682.529	861.988	933.329	767.176	1009.01	979.707	789.947	773.994	819.712	818.307	795.225	918.792	781.534	742.66	828.008	1144.49	752.483	763.479	888.906
SSK2	orf19.3776	921.75	873.963	1069.14	968.74	1036.39	946.586	1636.39	958.069	1002.74	912.977	872.88	954.339	1898.33	1145.42	978.58	769.035	963.106	965.436	1040.66	926.603	945.603	933.542	881.795	918.753	1048.77	934.743	947.781	890.286	890.175	917.649	926.243	934.03	934.256	911.182	817.34	926.729
SSR1	orf19.7030	10226.6	9183.67	7948.15	11377.5	7583.55	10279.7	11310.6	10388	9728.26	9890.8	9878.45	9440.33	11062.3	16623.2	9985.6	9007.83	9504.51	10488.1	10399.9	9709.93	9675.15	9855.9	16278.4	9823.81	11233	8620.19	9663.72	9733.85	10357.5	9309.27	9346.73	9545.1	10381.6	10560.6	9380.3	9982.43
STF2	orf19.2107.1	31644.8	17829.8	21819	38872.3	6356.35	15883.1	2465.7	24867.8	41598.2	43318.7	30759.5	17342.9	12370.1	16093.5	26957.9	47109.1	27176.4	30477.8	26710.3	58747.7	27003.7	40688.7	22400.3	27418.1	34585.9	14678.2	29901.5	28325.6	37595.9	19787.3	26929	30328.5	45700.9	35228.1	25786.3	32223.8
STP4	orf19.909	836.611	1135.82	1028.07	1024.07	592.644	654.765	841.268	1032.86	785.721	939.931	1192.57	768.28	614.348	2801.31	759.327	1159.61	763.786	686.407	860.013	1203.93	766.886	1104.59	1036.7	839.237	1173.09	672.957	929.641	854.365	857.045	575.995	785.512	802.296	663.417	510.252	909.499	747.472
SUN41	orf19.3642	10017.9	10071.8	5949.47	13589.3	8614.28	6980.75	7380.13	9220.07	10866.1	11123.2	7008.29	7915.5	12292.1	9602.79	7820.67	8233.23	8214.53	8617.73	9405.37	12545.2	9189.28	12265.3	7933.5	8549.21	14350	6697.1	9070.37	6830.24	10237.8	9910.05	8008.92	9732.44	19004.3	11260.2	7324.89	10286.9
TEC1	orf19.5908	1296.21	873.86	1269.6	1364.2	495.728	735.686	861.992	1787.36	1189.9	1665.31	1176.39	998.439	709.777	642.227	1299.71	2233.28	893.567	1150.38	1440.28	2916.2	842.791	1950.33	5512.76	1114.92	1343.45	62.2411	1442.27	1486.26	1190.43	910.045	1070.51	984.477	2511.79	1031.96	1236.29	1111.05
TOR1	orf19.2290	731.368	687.641	957.981	723.488	682.302	655.238	764.938	788.135	730.995	750.567	712.226	685.151	859.667	1043.13	747.265	716.095	717.574	736.25	750.927	784.918	642.146	774.954	1012.33	672.439	941.132	732.658	729.538	736.055	715.419	761.682	673.428	767.339	803.343	1081.65	681.396	779.517
TPK1	orf19.4892	574.836	478.832	673.393	561.676	410.286	474.653	625.762	647.115	510.375	751.766	630.09	482.65	840.189	1131.59	598.346	728.398	502.814	533.592	634.612	760.54	460.164	659.134	743.899	550.22	582.363	477.265	616.36	616.404	581.334	562.922	554.846	545.91	298.758	473.732	608.245	536.861
TPK2	orf19.2277	1581.67	1611.98	1488.29	1491.92	2377.79	1538.29	1421.38	1579.8	1659.8	1436.75	1572.54	1752.87	1666.03	1623.6	1573.32	1391.02	1792.88	1625.4	1642.96	1314.79	1724.64	1444.94	1168.5	1689.8	1490.44	2241.47	1572.41	1459.38	1587.38	1409.38	1598.25	1669.63	1496.21	1970.18	1547.92	1641.43
TPO3	orf19.4737	225.408	208.735	269.609	197.802	219.036	204.248	460.828	214.655	181.163	218.634	258.084	175.505	171.238	1400.6	218.362	251.055	213.815	198.616	202.056	470.698	141.67	228.133	395.611	241.21	444.757	311.692	238.134	244.387	222.584	237.595	219.326	234.116	185.974	155.369	256.251	208.558
TRR1	orf19.4290	2509.68	2104.29	2680.86	2904.07	1826.74	2753.13	4566.85	2597.37	2364.47	2731.4	2555.17	2497.52	5617.56	4201.7	2501.03	2150.93	2488.66	2599.88	2628.48	2575.43	2364.03	2374.99	3622.97	2630.92	3835.15	1387.53	2899.06	2653.57	2401.26	2680.67	2605.49	2536.03	2454.26	2782.41	2674.97	2571.12
TRX1	orf19.7611	9136.5	5930.2	9452.96	8248.34	6219.54	9764.75	8239.01	7714.88	8975.08	8381.86	9318.81	8916.39	11905.5	12489.9	9878.43	9138.16	9404	9220.87	9079.27	11378.3	9354.25	7775.26	8745.03	8753.91	10146.1	7557.04	9477.67	10257.5	8568.18	9163.31	9762.75	8426.83	6766.57	8542.49	9899.02	8643.23
zfu2	orf19.6781	360.706	319.715	372.397	327.719	232.623	302.226	382.389	417.342	330.96	425.578	317.563	294.12	440.908	521.984	309.668	368.459	290.184	313.123	357.733	472.643	284.907	401.561	1262.45	306.522	462.241	244.302	8.70026	285.849	343.115	358.007	309.402	322.383	690.259	340.436	307.589	359.132
TUP1	orf19.6109	5173.94	5075.01	5888.68	5167.18	6240.25	6056.7	7184.51	5527.4	5020.55	4971.98	5273.71	5104.47	6281.44	6830.33	5507.07	5073.89	5525.11	5749.27	5426.94	4910.49	5361.79	5057.85	5842.25	5315.22	6677.48	6055.63	5360.38	5773.62	4934.55	5507.67	5305.42	5388.36	4942.13	4771.55	5325.85	5072.28
TYE7	orf19.4941	4894.96	5603.86	2954.72	5865.11	3037.55	2908.5	2035.54	4026.89	5603.35	5371.64	5450.84	3346.25	2059.11	950.086	3067.58	5217.02	3995.7	3017.21	3778.6	7324.01	3974.42	6014.81	298.212	4371.45	3260.29	5490.51	4378.02	5138.04	5243.85	6817.47	4259.61	4774.49	5690.96	3144.42	4270.12	4251.93
UCF1	orf19.1354	36575.7	32124.2	21189.4	42102.2	20703.6	16753	521.898	26235.1	53078.9	42124.8	23954	23358.5	9150.74	4418.26	21788.7	37303.4	27885.6	26627.8	27341.6	50972.1	36273.7	40154	16869.5	28751.6	22381.6	42305.2	30545.1	23297.5	42299	23466.6	26492.9	31319	49574	65146.8	19512.6	37872.6
UEC1	orf19.4646	33.084	41.0322	69.8856	49.5168	22.8554	25.2374	46.922	48.717	27.1654	51.7978	26.164	16.999	22.481	51.4295	37.4936	27.6789	21.3572	13.1494	22.7699	66.1085	15.9955	62.6824	30.7196	23.3905	37.6546	56.4085	21.4448	12.005	35.2458	11.7775	31.3719	29.6917	43.8618	21.692	22.0126	51.2177
UGP1	orf19.1738	5872.69	6179.01	4478.85	6551.32	6422.69	6321.25	7031.71	5845.43	6111.47	5849.53	5174.54	5523.13	6394.26	10003.7	5415.06	4732.13	5761.12	5776.84	5636.29	6752.12	5810.98	5749.12	4508.11	5301.16	7259.96	5482.44	6090.36	5534.09	5818.89	5690.51	5461.73	5740.29	7574.3	5681.74	4905.17	5902.84
UME6	orf19.1822	158.047	98.5555	100.642	408.516	82.0785	99.0298	33.0018	139.643	173.021	227.197	67.3313	54.3526	73.3944	219.207	93.4733	131.231	78.8731	111.367	87.0503	332.233	126.383	246.048	232.724	91.5858	89.2823	57.2492	112.486	63.4993	175.78	131.05	85.2221	140.834	475.006	236.214	74.5692	183.198
UPC2	orf19.391	380.611	406.964	444.707	373.644	380.473	289.881	261.806	363.268	454.953	422.937	350.649	314.693	369.767	600.661	374.679	355.667	351.588	383.9	383.775	480.048	350.561	411.398	324.982	373.011	307.26	357.274	352.288	323.457	458.506	356.103	345.972	369.915	362.234	361.903	351.476	422.634
UTR2	orf19.1671	2138.26	2133.93	1875.65	2510.44	1339.68	1969.24	2378.08	2158.34	2085.77	2348.52	1886.96	1858.31	2997.01	8870.4	1829.95	1895.08	2009.85	1953.87	2232.54	2463.5	1982.67	2230.07	3238.44	1983.34	1983.56	1210.33	2178.39	1835.97	2183.7	2058.4	1899.47	2174.78	2512.8	2488.27	1769.91	2217.89
VPS17	orf19.3344	366.236	336.164	532.574	332.577	330.132	379.65	402.545	375.844	368.18	374.764	366.793	322.951	492.028	553.907	353.546	363.766	346.179	356.806	377.764	368.429	344.098	373.681	475.328	349.737	383.019	320.042	414.037	352.585	373.841	350.891	362.464	342.991	371.587	356.447	356.621	364.957
VPS28	orf19.212	391.5	367.301	492.841	428.449	317.01	360.593	412.92	388.817	397.622	417.125	379.844	341.155	538.706	436.617	385.156	402.332	337.078	327.549	389.967	439.088	322.9	415.401	346.922	369.557	408.912	390.385	365.788	366.647	375.351	357.315	385.909	363.847	386.137	447.324	381.23	393.318
XYL2	orf19.7676	16389.7	15285.5	8648.47	15978.2	4747.56	13705.6	2811.89	14830.1	19705.5	19427.4	14580.5	11495	5814.46	5078.78	13485	14575	13516.2	13797	13235.3	21428.4	14437.3	17132.7	6618.21	13927.7	22029.7	9565.83	13998.5	13141.5	17386.4	10787.5	13247	13424	14224.6	14454.2	12609.3	15705.7
YAK1	orf19.147	736.389	726.269	706.655	845.668	677.292	508.09	608.65	713.343	842.117	837.815	701.698	579.44	651.353	1106.69	559.766	759.287	646.427	611.708	716.559	987.395	658.899	823.357	930.104	676.837	640.76	739.61	758.65	571.32	759.455	593.588	589.551	740.407	823.586	595.633	628.338	819.574
YCK3	orf19.1127	603.242	647.543	674.81	599.625	874.601	578.917	643.355	696.496	633.366	624.249	557.622	645.453	829.683	845.809	649.802	588.235	632.025	635.073	662.379	574.631	621	623.685	609.567	647.525	697.476	746.028	639.702	577.272	630.357	613.314	612.918	586.964	523.991	852.167	599.617	656.305
YHB1	orf19.3707	1270.68	1822.13	515.418	1740.59	637.286	1041.5	472.518	1552.13	2217.42	1700.76	847.798	817.927	774.271	223.653	995.419	1265.62	1177.33	921.876	1057.63	4676.74	1451.52	1955.27	237.018	927.835	903.941	1135.84	1190.25	939.382	1456.94	1700.53	1032.99	884.491	2631.68	771.792	778.262	1277.57
YWP1	orf19.3618	13566.8	12225.6	33562.4	8639.85	10260.1	15569.2	16939	12588.3	10351	8554.47	19765.8	14078.2	26806.3	15033	13898	12048.9	12802.9	13961.8	15865.2	14154.3	9010.11	8375.8	960.636	17136.3	29191.6	5506.69	15263.5	12249.2	13337.8	15407.5	14698.6	17985.4	1010.82	17493.3	20053	12993.6
ZAP1	orf19.3794	429.665	1215.55	505.73	273.864	2251.51	254.455	279.45	560.746	345.963	299.313	734.076	1136.32	343.624	407.004	690.884	289.414	820.056	542.594	617.224	360.448	672.774	261.507	647.459	527.176	266.484	2007.41	477.811	341.848	309.404	4.28833	638.66	534.282	139.53	356.788	462.621	477.154
ZCF28	orf19.4767	278.466	245.467	334.596	257.411	235.203	313.508	313.122	317.499	267.141	277.04	251.84	238.954	416.539	404.454	255.362	243.186	262.986	239.767	291.118	306.318	264.344	254.857	361.616	253.634	329.298	226.346	271.593	257.126	266.672	242.187	24.7253	254.066	163.479	270.846	237.97	269.352
ZCF8	orf19.1718	450.544	406.058	563.168	479.45	374.011	462.901	423.875	510.843	465.006	452.009	412.034	422.679	566.481	567.982	457.639	464.152	479.17	473.399	483.762	512.301	469.213	476.308	712.988	435.96	440.26	356.134	456.136	405.54	428.888	401.835	420.681	417.29	426.836	426.083	742.163	508.765
ZRT1	orf19.3112	1380.45	9677.47	865.282	223.717	11432.7	163.156	36.0926	1550.82	797.866	1010.19	3000.8	6361.71	76.7767	182.562	2251.91	1401.18	3624.7	2206.15	2290.18	993.661	2790.5	1321.46	43.8128	1981.82	79.5087	9849.13	1767.5	1539.87	1011.5	13.5765	2230.86	2112.31	83.1678	1192.68	1699.66	1368.53
ZRT2	orf19.1585	6829.73	22655	7161.49	4035.18	34353.5	3258.84	2365.2	8734.79	5431.75	4537.91	11023.5	18963.2	2964.29	2327.33	10897.5	4333.21	14326.9	9937.14	11676.3	5600.01	11494.8	4097.25	1874.46	9089.37	2977.47	39741.5	7894.34	5900.46	5039.02	583.37	9999.53	9774.36	1114.67	7321.91	6342.5	7687.46

## Sheet: Ratio to WT
Gene	Orf19	ace2 average	ada2 average	arg81 average	bcr1 average	cas5 average	cbk1 average	crz2 average	czf1 avergae	dal81 average	fcr3 average	fgr27 average	gin4 average	ire1 average	leu3 average	not3 average	try3 average	try5 average	try2 average	met4 average	try4 average	try6 average	snf5 average	suc1 average	taf14 average	tec1 average	zfu2 average	uga33 average	war1 average	zap1 average	zcf28 average	zcf31 average	zcf34 average	zcf39 average	zcf8 average	znc1 average
ACE2	orf19.6124	0.0109413	0.942263	0.952512	0.665909	0.510981	0.70736	1.04687	0.784029	1.17078	0.977347	0.634801	0.864685	0.562728	0.804381	1.11895	0.787464	0.957343	1.13965	1.64544	0.664781	1.15074	0.442976	0.936628	0.572776	0.55034	1.21993	0.69438	0.984578	0.54539	0.697097	0.997706	0.641091	1.57279	0.760636	0.903314
ADH1	orf19.3997	0.902285	0.58052	1.24745	0.461335	0.662601	0.446037	0.716078	1.34295	1.32438	0.955157	0.691631	0.33751	0.373205	0.713234	1.07024	0.734365	0.805404	0.739388	1.78699	0.854184	1.21219	0.037874	0.866577	0.645374	0.610015	0.924328	0.836519	1.06176	0.972826	0.794185	0.964263	1.26215	0.812714	0.804228	0.915784
ADH5	orf19.2608	0.898802	0.357315	1.31562	0.414191	0.5346	0.0858811	0.750861	1.35072	1.33299	0.699529	0.577637	0.189774	0.399601	0.668618	1.13461	0.731227	0.757926	0.667566	2.35254	0.918645	1.386	0.085235	0.733145	0.255892	0.824777	0.921504	0.725847	1.20081	0.764967	0.693983	0.816177	2.3087	0.746992	0.558843	0.940055
AGP2	orf19.4679	1.54191	1.51221	1.62679	0.880534	1.10633	5.54563	0.996886	0.833297	1.75999	1.28474	0.499743	1.67688	4.67429	0.863866	1.81181	0.614352	0.503426	0.598469	1.75987	0.641071	1.82542	0.335056	0.947441	2.51385	0.962099	0.81946	0.949947	1.26509	1.6954	1.02139	0.830173	2.13955	0.672959	1.35779	0.799475
ALS1	orf19.5741	0.65472	1.09428	2.06907	0.0398579	0.53729	0.320146	1.21668	0.866652	1.41924	0.830316	0.769764	0.357786	0.479611	1.29249	1.37386	0.506543	1.03357	1.02658	2.57815	0.570686	1.59451	1.4682	0.925735	0.92101	0.106436	1.0731	1.15906	0.758447	0.615457	1.09245	0.69198	5.80978	1.31424	0.641456	0.734599
ALS2	orf19.1097	1.02603	1.33206	0.994348	0.848331	0.874066	1.59626	1.07826	0.98462	0.96448	1.10461	0.783017	1.61128	1.39295	0.995669	0.954009	0.892803	1.03477	1.07122	1.1069	0.802069	0.963168	1.08504	0.966103	1.14322	0.753624	1.13064	0.885215	0.94354	1.08853	0.9522	1.06868	1.27396	1.05323	1.01736	1.00467
ALS3	orf19.1816	0.431435	0.108171	1.92849	0.0432389	0.239793	0.0360483	0.823116	1.3497	1.53	0.358232	0.377535	0.08678	0.103479	0.430015	0.595857	0.529257	0.584955	0.483424	3.28576	0.821009	1.61839	0.7205	0.540469	0.273969	0.0446598	0.740983	0.495881	1.04151	0.841605	0.538266	0.739231	3.6823	1.39885	0.322415	0.959211
ALS4	orf19.4555	0.660201	0.61797	0.556373	1.41492	0.925446	3.43173	1.03982	1.11832	0.77443	1.87223	1.9035	1.87399	0.56116	1.63058	1.3969	1.59612	1.68225	1.58778	0.681123	1.25826	0.945343	0.171606	1.56444	0.488342	2.64041	1.22476	1.63019	0.883686	1.17379	1.60356	1.59595	0.591646	0.421814	1.40019	1.08039
ALS5	orf19.5736	0.826415	1.43374	1.00071	0.532994	0.933279	1.13241	1.16693	1.02279	1.01417	0.974992	0.844452	1.5342	1.03817	0.960249	0.858277	0.879965	0.962924	1.09527	1.22339	0.802677	1.11923	1.19047	0.982738	1.1116	0.496701	0.973098	0.864053	0.969876	0.999917	0.977619	1.00702	1.36353	0.847855	0.94354	1.05055
ALS6	orf19.7414	1.10295	1.56586	0.920777	0.889865	0.960066	0.843203	1.10126	1.05493	1.02688	0.966757	0.857193	1.18108	1.34066	0.953061	0.804405	0.837729	0.900953	1.02283	1.15568	0.833322	1.08008	1.90603	0.848877	0.97875	0.760368	1.01009	0.970516	1.0021	0.999842	0.846894	0.91957	1.00981	0.816336	0.94217	1.15711
ALS7	orf19.7400	0.998418	1.46281	0.891662	1.02294	0.904904	0.869585	1.1039	0.950849	1.03576	0.921231	0.795617	1.31043	1.27774	0.943976	0.737428	0.921106	0.920066	1.02384	1.24543	0.919867	1.0653	1.75091	0.960969	0.772882	0.919831	1.14317	0.855926	0.98329	0.976034	0.955979	0.994612	0.741818	0.858855	0.882214	1.03058
ALS9	orf19.5742	0.955028	1.68418	0.952051	0.93357	0.855509	1.06296	1.05624	1.00488	1.03929	1.07172	0.782171	1.15211	1.44488	0.990335	0.946233	0.855444	0.962934	0.994095	1.04262	0.883159	1.04136	0.834932	1.00356	1.0155	0.911482	1.05496	0.857298	0.976183	0.719065	0.902744	1.07453	1.01398	1.00578	0.981472	1.00751
AOX1	orf19.4774	1.14061	1.32218	0.865862	1.21827	1.3678	0.900304	1.08561	1.05809	0.947235	0.872668	1.06322	0.890847	1.482	1.06247	1.0689	1.0401	0.891926	1.02996	1.24701	1.14292	0.996584	0.95927	0.946611	2.44728	1.52378	0.9529	1.0909	1.02908	0.817182	0.944503	0.98977	0.914845	0.835335	1.02403	1.06673
AOX2	orf19.4773	1.02116	1.14011	0.490982	14.6561	2.98773	1.13125	5.01236	1.91598	1.09987	0.674884	2.09877	0.766306	1.41155	2.84729	2.46128	3.26562	2.47909	3.85679	2.85146	3.91426	1.99029	0.380003	1.96446	5.89587	10.3434	2.41277	1.25192	0.706441	0.125551	1.48021	1.07614	0.50173	1.1787	0.607996	1.24933
ARG81	orf19.4766	0.851591	1.24223	0.0358992	0.948647	1.12488	1.1487	1.06127	1.0183	1.03774	0.916396	0.897854	1.51586	1.18973	0.97126	0.939985	0.951102	0.92131	1.1748	1.13503	0.927926	1.04865	0.942752	0.957162	0.949002	0.835652	0.996464	0.88914	0.949053	0.901709	0.929383	0.949164	1.01815	1.02214	0.892801	1.10069
ARO8	orf19.2098	0.833019	0.859106	1.79244	0.84994	1.23823	1.11455	1.25412	0.997968	0.876306	0.90649	1.04277	1.63981	1.28406	1.16451	0.922885	1.19601	1.20591	1.28847	1.06182	1.13049	0.913784	1.21472	1.07673	1.08205	0.801761	1.14456	1.06412	0.840196	0.934857	1.05571	0.967723	1.06082	1.25098	0.958693	0.986849
ARO9	orf19.1237	0.835999	1.25623	1.24061	1.3851	0.975598	1.95029	0.999663	0.982746	1.0032	0.747734	0.778033	1.62452	3.60947	0.851943	0.777704	0.927712	0.907095	1.0047	0.948245	0.935529	1.11333	1.07831	0.862645	0.779363	0.942012	0.928965	0.956622	0.911902	0.876938	0.821147	0.855086	1.11306	1.20139	0.905656	0.999054
ASH1	orf19.5343	0.143571	0.910735	1.01301	1.30551	0.714685	0.44654	1.11605	1.042	1.01194	0.843729	0.841692	0.970274	0.499435	0.997417	0.813729	0.938787	0.9587	1.0224	1.02963	0.932019	1.0104	0.362811	0.981445	0.990612	1.00973	0.96934	0.741696	0.91852	0.943319	0.870493	0.987906	0.782598	1.13336	0.864107	0.992239
BCR1	orf19.723	1.14614	0.921887	1.08519	0.0549738	0.993183	1.32933	1.01256	0.977964	1.06629	0.965348	0.866582	1.40478	2.29754	0.985538	0.888302	0.914486	0.95151	1.05217	1.31626	0.946415	1.02505	1.59718	0.963375	1.30543	0.925917	0.992044	0.862438	0.972445	0.831025	0.950571	0.973835	1.13595	0.912648	0.887556	0.985114
CAP1	orf19.1623	0.866633	0.937945	0.956021	0.979538	0.835621	0.945095	0.977829	1.09249	1.03079	0.928692	0.882316	1.04296	1.39382	0.890532	1.01162	0.922648	0.976985	1.07814	1.14878	0.933753	1.08357	1.70455	0.966065	0.959589	1.12975	1.13627	0.954763	1.06605	0.798707	0.894842	0.970512	1.26288	0.908052	0.906377	1.03722
CAS5	orf19.4670	1.07492	0.943391	1.09968	0.592709	1.30781	1.48995	1.12246	1.00109	1.17097	0.956514	0.849806	2.14837	1.70625	0.82799	0.844197	0.920135	0.786458	1.09171	0.937414	0.852786	1.17431	1.28513	0.909787	0.734115	0.607523	0.978999	0.841868	1.03292	1.13131	0.834078	0.926955	0.869059	0.843791	0.918939	1.01935
CAT1	orf19.6229	1.09174	0.814116	0.853869	1.54388	1.0608	0.649727	1.23543	1.49278	1.01598	0.878421	0.846886	0.895415	0.906405	0.961493	1.09423	1.25958	1.07972	1.11011	1.26671	1.20454	1.02875	0.651772	0.970865	1.74758	1.94297	1.11176	0.974364	1.08997	1.24357	0.983661	1.02732	0.737169	0.951152	0.782397	1.03347
CBK1	orf19.4909	0.888714	1.09923	0.984304	0.92606	1.06705	1.42272	1.13166	0.968738	1.04375	0.98529	1.01104	1.7695	1.33077	1.01909	0.897915	1.01248	1.0039	1.1219	1.05848	0.996513	0.950682	1.21737	1.02665	1.0785	0.786658	1.0259	0.910921	0.988834	0.993169	1.05549	0.999009	0.801117	0.955642	0.999622	1.05389
CDR1	orf19.6000	1.64823	0.83534	0.950286	0.576841	0.682003	0.673745	1.06995	0.99316	1.14722	0.903283	0.899271	1.22761	1.29048	0.896956	0.800228	0.857697	0.838612	1.06651	1.06631	0.996786	1.06602	0.5724	0.886969	0.918683	0.492875	0.939665	0.924903	1.04052	0.989286	0.901022	0.854853	0.631154	1.07025	0.74184	0.987733
CDR2	orf19.5958	1.54849	1.70407	1.15843	0.72603	1.09328	1.10364	1.09596	1.04268	1.15428	1.02681	0.869815	1.43143	2.66488	1.09642	0.951787	0.964363	0.85262	1.13901	1.18146	0.982893	1.17693	2.41015	0.91863	0.626673	0.933369	1.01213	0.916753	0.94326	0.977983	1.01267	0.968817	0.969675	0.96431	0.975059	1.16382
CHK1	orf19.896	0.888306	0.772976	1.01194	0.48572	0.824091	1.03761	1.26083	0.977835	1.13287	0.900731	0.922516	0.73256	1.05052	1.09548	1.09123	0.959314	0.973279	1.17909	0.985156	0.914599	1.2665	0.738113	0.857453	1.10089	1.28113	1.03842	0.972535	1.08722	1.02831	0.920015	1.05695	2.00316	0.883432	0.892109	1.01209
CHS1	orf19.5188	1.09158	0.851469	1.05707	1.19961	0.861528	1.23587	1.0583	0.983609	1.0054	0.850913	0.942947	1.42922	1.10948	0.929185	0.882585	1.0405	0.985294	0.974739	1.00792	1.01199	1.06214	0.551116	0.97491	1.00948	0.970446	1.11443	0.907108	1.05215	0.936024	0.989141	1.00603	0.825612	1.11517	0.931433	1.00778
CHT1	orf19.7517	1.2136	0.859319	0.942194	0.760869	0.346966	2.94885	1.07844	0.959182	0.999591	0.821148	0.787999	2.96786	3.69365	0.790805	0.85841	0.799303	0.677812	0.846091	1.33355	0.87904	0.986348	0.862858	0.798073	0.555158	0.495822	1.00594	0.671764	1.00412	0.746471	0.787944	0.900075	0.596917	1.05822	0.937369	1.1511
CHT2	orf19.3895	0.412316	0.564879	1.12824	0.0961441	1.31633	0.101689	1.08367	0.763958	0.912953	0.855858	0.767417	1.32785	0.642478	1.00912	0.726097	0.784395	1.03897	0.782831	1.33709	0.707988	0.965354	0.0825489	1.01788	0.296049	0.233584	1.13591	0.766356	0.791682	1.75906	0.800117	0.582585	0.180579	0.836156	0.683688	1.03094
CHT3	orf19.7586	0.0459482	1.09659	1.1194	0.574707	0.657412	0.24767	1.13204	0.996442	1.14729	0.935058	1.02784	0.492718	0.394934	1.0322	0.981369	0.942309	1.02173	1.05855	1.79241	0.941802	1.02523	0.0478571	1.04569	1.05972	0.891046	0.956822	0.831685	0.939642	1.0881	0.987938	1.04265	0.895441	0.893111	0.84247	1.08044
CIT1	orf19.4393	0.777161	0.613234	0.969397	0.51125	0.991111	1.08475	1.36583	0.863743	0.886383	1.01119	0.866588	1.32318	1.03905	1.11765	0.74386	0.96885	1.87264	1.14143	1.65703	0.871198	0.83358	0.89214	1.11592	1.41111	0.46099	1.02681	1.10423	0.94229	0.87352	1.03754	0.960194	0.648704	1.12981	0.933275	1.07067
CNB1	orf19.4009	0.914843	1.04142	1.01708	0.893432	1.17241	1.04574	1.02766	1.06369	1.02574	1.00128	1.01918	2.30681	1.35673	1.07565	1.06368	1.07075	1.03727	1.02354	0.985579	1.09976	1.07065	1.04978	0.972465	1.0598	0.957812	0.963511	1.10536	1.05121	1.17279	1.07057	0.930595	1.04477	1.21625	1.03054	1.09742
CPH1	orf19.4433	1.42503	1.05469	1.47461	0.911198	0.90993	1.17542	1.08607	1.01097	1.15307	0.79713	0.766269	1.24234	1.5927	0.94382	0.713909	0.827674	0.808406	0.98736	1.29173	0.839535	1.14662	1.18428	0.865819	0.817866	0.790007	0.931152	0.662256	1.05539	0.810253	0.914919	0.979298	1.12859	1.03117	0.84581	1.14728
CPH2	orf19.1187	1.05804	0.940469	1.23625	0.730752	0.607003	0.384604	1.02223	1.09541	1.24516	0.890666	0.672259	0.778143	0.559763	0.801389	1.01811	0.763422	0.875948	0.933451	1.58683	0.882156	1.22878	1.14843	0.910337	0.824733	0.985288	1.12188	0.820989	1.11653	0.967406	0.799191	0.916284	2.01567	0.900197	0.753566	0.957878
CRH11	orf19.2706	0.211397	0.454465	1.67626	0.293042	0.318842	3.08095	0.945751	1.04909	1.50898	0.582821	0.539292	1.99877	13.7554	0.543927	0.75848	0.660912	0.645683	0.607081	1.71168	0.797119	1.41382	0.208013	0.721108	1.10499	0.390629	0.887569	0.473963	1.23439	0.93499	0.638444	0.759756	1.54967	1.17275	0.665433	1.00852
CRH12	orf19.3966	1.06322	1.76897	1.78393	1.1357	0.908475	0.739562	1.2175	1.12431	1.89636	1.00805	0.56033	0.879975	2.1017	1.01452	1.22169	0.817699	0.46276	1.29898	1.67908	0.644915	1.27935	0.98844	1.04759	2.0454	1.8884	1.42238	0.567403	1.53509	0.321994	1.10705	0.97778	1.54288	1.14459	0.704637	1.17104
CRZ1	orf19.7359	1.02238	1.53373	1.09342	1.15544	0.825133	1.03821	1.11557	0.930138	1.07125	0.958529	0.960313	1.38467	3.65967	0.945466	0.95251	1.02257	0.923668	1.02826	1.14887	0.956444	1.12992	1.62707	1.08705	1.1574	0.954971	1.0271	0.873362	1.00307	0.8494	0.963267	1.03795	1.00197	0.900792	0.976662	1.04452
CRZ2	orf19.2356	0.657092	1.21788	0.83947	0.245246	0.440168	0.648682	0.0061446	0.914769	0.874722	1.91168	0.503267	0.598693	2.97976	0.669519	1.16417	0.714026	0.624625	0.972325	3.8747	0.392232	1.10837	0.190748	1.13465	1.25519	0.47919	1.21271	0.909016	0.932516	0.43219	0.73047	2.52476	0.666912	0.471332	1.18251	0.915491
CSA1	orf19.7114	0.440329	1.14288	1.66161	0.0693659	0.504696	0.383726	0.61241	0.323207	1.13154	1.17223	0.691621	0.911819	0.955961	1.09741	0.782077	0.531974	1.00935	0.782083	0.921862	0.474418	0.870713	0.295302	1.15978	0.202871	0.106746	0.700098	1.06347	0.738347	0.962927	0.885894	0.812324	0.734313	1.38233	1.03088	0.889693
CSA2	orf19.3117	0.442003	1.00618	1.15112	0.277864	0.569956	0.829872	0.676814	0.340455	1.26451	1.15368	0.339467	0.637269	5.5336	0.970114	0.692614	0.441013	0.671474	0.71925	0.714747	0.327301	1.06227	0.444154	0.819756	1.27504	0.456342	0.541164	1.35315	0.654268	0.386796	0.659541	0.599254	0.337707	1.75111	0.908158	0.868941
CSH1	orf19.4477	2.84905	0.753567	0.625559	2.16957	0.73841	1.23164	1.25398	1.0293	0.873433	1.31719	2.13295	0.747667	2.44604	1.24818	0.814625	1.61532	1.19053	1.58158	0.703557	1.42633	0.797975	0.168795	1.10845	2.02871	2.99471	0.974804	1.09034	0.898828	0.545821	1.35892	0.991524	0.575306	1.0873	0.894152	0.927632
CZF1	orf19.3127	1.08315	1.42994	1.12479	0.915608	0.905688	3.88269	1.24307	0.890331	1.17902	0.930897	0.904831	2.47737	1.43126	1.02019	1.02044	0.923587	0.93442	1.07963	1.12363	0.919996	1.2068	0.956742	0.906488	1.53743	1.16563	0.969823	0.955178	0.940518	0.926484	0.892268	1.08015	1.31796	0.890945	1.03173	1.05949
DAK2	orf19.4777	1.20628	0.828158	1.06889	0.976658	1.15013	0.859454	0.969634	1.25839	1.06726	0.926176	0.906033	0.928768	0.90389	0.858917	0.914878	0.940269	0.923258	0.939951	1.07155	1.07081	1.08067	0.841781	0.864921	0.978308	1.13216	0.866398	0.970424	1.09077	1.19097	0.935964	0.945773	1.78188	0.862919	0.796931	1.03725
DCW1	orf19.1989	1.0327	1.1028	1.12049	1.01294	0.877842	1.19209	1.03222	0.919796	0.974822	1.0553	1.03659	1.33346	2.11006	1.00717	0.905525	1.0117	1.03329	1.08998	0.851263	1.03682	0.954497	1.21441	1.02964	0.897522	1.03	1.02441	0.998524	0.931728	0.978072	1.02178	0.969612	0.842313	1.00787	0.945992	1.01668
DDR48	orf19.4082	2.09005	0.377716	1.12803	5.89237	0.525345	1.86863	1.36194	1.32593	1.17729	0.808011	1.56284	0.926728	9.51423	1.50867	1.42033	1.76301	1.52006	1.6058	0.703335	1.90089	1.41579	0.153024	1.07282	0.424737	3.91738	1.33012	1.14755	1.06637	0.753512	1.11527	1.73009	1.56421	1.48112	1.02378	1.11689
DFG5	orf19.2075	0.995407	1.41216	1.1799	1.02239	0.949795	1.55074	1.01728	0.899546	1.07246	0.99936	0.951855	1.3495	4.63783	0.935041	0.878026	0.877493	0.936433	0.957771	0.997134	0.871868	1.03578	1.35756	0.927107	1.37691	0.799308	0.924621	0.828124	0.988045	0.888325	0.870809	0.919112	1.00237	1.02332	0.926765	0.880937
EAP1	orf19.1401	1.08033	1.53402	1.1684	0.921088	0.911421	1.15288	1.22422	0.964954	1.10814	1.02681	0.813983	0.98407	1.3708	1.05655	0.923284	0.944146	0.976706	0.96101	1.33184	0.889036	1.14285	1.4047	1.0031	1.09091	1.00672	1.06223	0.822091	1.05945	0.85782	0.968459	1.11264	5.89834	1.54111	1.03435	1.04735
ECE1	orf19.3374	0.284117	0.029364	1.99387	0.0631051	0.136634	0.0160824	0.682456	1.20367	1.4387	0.261082	0.32034	0.102927	0.0447741	0.382677	0.607955	0.506208	0.563816	0.384375	1.28962	0.857427	1.70039	0.449664	0.474605	0.222915	0.00264121	0.717488	0.397317	1.24055	1.01379	0.420122	0.802708	2.39364	1.59976	0.311639	0.95978
ECM33	orf19.3010.1	0.820539	0.76202	1.15073	0.66711	0.863764	0.810468	0.923264	0.934934	0.992026	0.807308	0.799013	0.987446	1.8036	0.802177	0.808466	0.851267	0.878238	0.861645	0.992227	0.891132	0.964873	0.501829	0.881885	1.13906	0.600817	0.948764	0.829281	0.971204	0.90843	0.82659	0.932187	1.05778	1.06103	0.8185	0.932839
ECM331	orf19.4255	1.69164	0.837631	1.5568	6.40527	0.770338	4.71015	0.902722	1.05949	1.116	0.526899	0.65303	3.06621	11.5874	0.773779	0.86819	0.974237	0.803062	0.839566	0.39615	1.16457	1.30069	0.437393	0.69435	0.343944	0.765446	0.776445	0.641772	1.12503	1.02131	0.674762	1.09242	2.14222	1.38228	0.676587	1.11701
EFG1	orf19.610	1.07512	0.791977	1.02032	0.895479	0.80711	0.716588	1.0862	1.0547	1.06964	0.896765	0.836208	1.20513	0.615766	0.953711	0.886606	0.92047	0.977776	1.07745	1.3078	0.949623	1.05853	1.0154	0.921429	0.903869	0.756978	1.06374	0.915147	0.960223	0.983414	0.891721	0.962352	1.11879	0.886445	0.858829	1.01526
ENA2	orf19.6070	1.01904	1.59291	0.97185	0.387233	0.917028	1.28613	1.12997	0.94154	1.20327	1.20515	0.954482	0.862711	1.04434	1.01568	1.39539	0.818962	0.973658	0.999977	1.27182	0.926455	1.21963	1.02979	1.00908	1.94849	0.910897	1.11078	1.18432	1.09281	1.29352	1.05635	0.887662	1.26306	0.886396	1.21442	1.03207
ENA21	orf19.5170	0.728307	1.36934	0.956533	0.398207	0.874265	1.72569	1.2826	0.936366	1.14754	1.08839	0.928059	2.03285	1.03587	1.12445	1.20824	0.717109	1.01495	1.30938	1.09603	0.773153	1.20173	0.256072	1.01647	2.69557	0.565355	1.12911	1.09639	1.00099	1.65198	0.956664	0.955499	0.708896	1.0769	0.976981	0.969631
ENG1	orf19.3066	0.313773	1.14255	1.03585	0.550793	0.875861	0.343704	1.17808	0.903284	1.03977	1.03031	0.877562	0.913409	0.731245	0.992918	0.977239	0.867436	0.840178	0.926823	1.2007	0.761018	0.965527	0.316664	0.966629	1.02128	0.662331	1.09405	0.727364	1.04111	0.87613	1.0168	0.943696	0.675818	0.778045	1.01538	0.968109
ERG11	orf19.922	1.19101	1.00814	1.29057	0.976708	0.80312	1.03851	0.955852	1.03538	1.05921	0.855812	0.941789	2.19855	0.94421	0.901496	0.925397	0.964504	0.921133	0.957655	1.16939	0.997517	1.10879	0.815898	0.877928	1.08563	0.825554	0.907362	0.859901	0.991972	1.18284	0.921903	0.925977	0.975612	1.09839	0.846918	1.07742
ERG1	orf19.406	1.03024	0.832855	1.24997	0.649352	0.844548	0.757715	0.968634	1.12903	1.21258	0.859407	0.81812	1.22092	0.720014	0.871804	0.861526	0.861434	0.860149	0.884564	1.18666	0.924895	1.14949	0.682438	0.864237	0.992968	0.685064	1.01843	0.882857	0.997694	1.13458	0.908194	0.885702	1.39709	0.907206	0.844081	1.01365
ERG25	orf19.3732	0.957668	0.850405	1.1197	0.983463	0.863466	1.19901	1.03395	0.930063	1.04421	1.01942	1.01707	1.4527	1.3301	1.03745	1.07258	0.998977	0.952458	1.04923	1.38282	0.968337	1.07762	1.54619	0.98313	1.07585	0.956711	1.03954	1.05542	0.940543	1.05985	1.02649	0.926338	0.780856	0.901178	0.982021	1.07233
ERG3	orf19.767	1.21169	0.68681	1.43288	0.652066	0.687172	0.815143	0.860747	1.01641	1.16159	0.868668	0.862499	1.04997	0.986281	0.806473	0.801306	0.810048	0.806507	0.917087	0.915485	0.913114	1.10882	1.52442	0.962232	0.786377	0.645797	0.958371	0.77221	0.968024	0.990298	0.798682	1.00181	1.1042	0.919162	0.802615	1.03593
ERG6	orf19.1631	0.896629	0.965184	1.11736	0.71457	0.853801	0.733527	0.952541	0.896678	1.00039	0.944087	0.966573	1.68873	1.10603	1.00878	0.775584	0.997397	1.01006	1.06373	0.914262	0.905514	0.941213	1.13693	1.02113	1.07774	0.602521	1.10094	0.977295	0.89417	1.0298	0.993819	0.951922	0.582851	0.894942	0.961794	1.01301
EXG2	orf19.2952	0.837797	1.78121	1.64326	0.267942	0.910485	2.18067	1.05229	1.15951	1.63866	0.662947	0.636397	0.77022	3.41964	0.82324	0.726492	0.770493	0.742964	0.789506	1.8451	0.828777	1.40264	2.90041	0.745321	1.35886	0.360936	0.902033	0.687303	1.16781	0.954571	0.813922	0.868091	1.35754	1.45153	0.706673	1.12254
FAV2	orf19.1120	2.06419	0.646911	1.31423	9.84883	1.27103	1.0587	1.03459	1.10918	1.10475	0.695601	0.798987	2.21275	5.5281	0.932599	0.975778	0.863437	0.734905	0.878174	0.788381	1.05942	1.36422	2.69551	0.773495	1.85501	0.827445	0.762495	0.726636	1.17362	0.786583	0.786557	1.0215	1.8711	1.42746	0.761435	1.16537
FBP1	orf19.6178	0.686197	0.923232	0.961615	0.689553	0.9672	1.33727	1.00394	1.01352	1.06797	0.956537	0.84003	1.28464	2.39445	1.00156	0.972524	1.03759	1.02392	1.00122	1.21641	0.969815	0.991599	1.36853	0.964195	1.32524	0.511202	0.992604	1.10895	0.958003	1.08741	0.99045	0.99894	1.89029	0.947724	1.04345	0.990541
FDH1	orf19.638	0.932807	0.525694	0.761652	3.03278	1.05671	0.345913	1.88574	1.48015	0.782274	0.523419	1.09701	0.555269	1.33894	1.24415	0.837777	1.53724	1.26077	1.56587	1.98691	1.37609	0.975381	0.123509	1.01216	1.3741	2.46077	1.26334	0.970854	0.885596	0.453354	0.907812	0.848344	0.500139	1.43113	0.763365	1.12802
FGR23	orf19.1616	1.10772	1.04073	1.15506	0.507544	0.794403	0.917253	0.827629	0.927671	1.08985	0.605079	0.690756	0.658372	1.41073	0.628113	0.727353	0.660394	0.667584	0.666676	1.19784	0.429989	1.02787	0.820251	0.695648	0.943649	0.712897	0.767942	0.765984	1.00186	0.575554	0.755866	0.878891	0.772467	0.946179	0.812722	0.988335
FGR41	orf19.4910	0.0351087	0.802011	0.991316	0.596009	0.778663	0.580614	0.996144	0.717222	1.04588	0.976781	0.937807	0.802404	0.512538	0.984289	0.981286	0.848104	0.933944	0.903074	0.92379	0.798718	0.913855	0.132552	1.00886	1.3526	0.734929	0.994198	0.939371	0.89851	1.06446	0.994979	1.12647	0.66482	0.914212	0.973268	0.955665
FGR6-4	orf19.3490	1.09459	1.4725	0.946633	1.58189	1.69115	1.55146	1.17646	0.927884	0.958604	0.945347	1.07562	1.95079	3.64894	1.11513	0.864576	1.06745	1.00507	1.09093	0.961105	1.03308	0.967112	1.07098	0.975181	1.01164	1.45469	0.991094	0.955933	0.905777	0.709735	1.03421	1.05682	1.02789	1.09108	1.10925	1.12564
FLO8	orf19.1093	0.887822	0.878075	1.00356	0.905122	0.821529	1.2585	1.0714	0.967355	1.03333	0.900986	0.822229	1.28016	1.10036	0.936788	0.901416	0.894365	0.956905	1.07204	1.05411	0.868878	1.06197	1.5088	0.943936	0.912936	0.819175	1.03909	0.835596	0.95397	0.890806	0.880746	1.00983	1.30155	0.806195	0.868788	0.99603
GAL1	orf19.3670	0.504214	0.732374	1.09719	0.0916968	0.731666	1.18668	1.00078	1.06455	1.35284	0.889482	0.510685	0.868069	0.571149	0.774132	1.49448	0.652875	0.826188	0.99991	2.52139	0.63747	1.38898	0.219885	0.798915	0.960461	0.220986	1.17545	0.960326	1.18294	0.723707	0.734364	0.83115	2.30193	0.896011	0.850078	0.948322
GCA1	orf19.4899	1.44218	1.24211	1.22413	1.14475	0.915639	1.1198	1.11614	1.12756	1.35196	0.948183	0.757543	0.458727	1.20345	0.806829	1.00907	0.589901	0.44758	0.66255	1.57093	0.489985	1.30828	0.689537	0.882241	2.53573	1.10187	0.772471	0.606799	1.17367	0.831263	0.836306	1.00617	0.982545	0.885659	1.02249	1.12865
GCA2	orf19.999	1.03229	1.28447	0.927309	1.66591	1.23103	0.755362	1.08903	1.09217	1.04135	0.832221	0.881106	0.771784	1.81248	0.963697	0.88834	0.959325	0.943242	1.03224	1.29967	0.965862	1.01118	0.954032	0.902834	1.13209	1.08314	0.946513	0.854398	0.964194	0.828213	0.920164	1.00071	0.605687	0.876648	1.07741	1.05875
GCN4	orf19.1358	1.09642	1.45832	1.06372	0.779782	0.866654	1.14134	0.967015	1.00159	1.01197	0.963107	0.985472	1.72302	1.61328	1.08852	1.05356	1.12176	0.985889	1.10186	1.25543	1.02875	1.00181	3.30401	0.985441	1.34795	0.818086	1.02628	0.928789	1.01423	0.852676	0.997476	1.00442	1.91464	1.83197	1.08175	1.00911
GIN4	orf19.663	1.20598	1.11942	1.10707	1.27671	0.966544	1.76582	1.12364	0.876248	1.07324	0.988768	0.972914	2.74957	1.66698	1.09648	0.88139	0.972147	0.945824	1.18876	0.973103	0.989042	0.984608	1.07818	0.945725	1.32852	0.960433	1.00103	1.02129	0.948333	1.07898	0.9945	1.04964	0.91808	0.937166	1.07636	0.986301
GLK1	orf19.734	1.09854	0.620039	1.07122	0.922498	0.77108	0.465001	0.838128	1.15598	1.05035	0.974359	0.904766	0.476124	0.664158	0.842823	1.00886	0.898151	0.907	0.843874	1.63161	0.965399	1.0053	0.619314	0.894993	0.990213	1.14612	0.995649	0.913086	1.02588	0.809798	0.881726	0.942786	1.41113	0.761207	0.854202	0.90135
GNP1	orf19.1193	0.922716	0.778848	1.22642	0.419141	0.596519	0.956262	0.851603	1.01444	1.77049	0.910236	0.704118	0.852961	0.389297	0.782334	1.02853	0.744901	0.82845	0.865323	1.37752	0.744022	1.19751	0.178344	0.864166	0.910393	0.522187	0.914942	0.741226	1.09854	1.01856	0.782936	1.06436	1.55456	0.934643	0.781008	0.93734
GPD1	orf19.1756	0.914568	1.31969	1.28297	0.571448	0.908918	1.49798	1.02728	0.92067	1.16312	1.16099	0.944953	1.73077	2.6977	1.01313	0.962842	0.863134	0.937584	1.10406	1.27251	0.777977	1.23338	0.81411	1.03775	1.05937	0.690502	0.961146	1.07272	1.07334	1.17766	0.971876	0.936017	1.01932	1.39828	1.05085	0.943105
GPD2	orf19.691	0.90407	0.862111	1.44953	0.389956	0.699977	2.24882	0.841862	0.870667	1.38191	1.36284	0.986828	1.49868	0.883004	0.734993	0.95842	0.955404	0.739482	0.930072	1.70352	0.860296	1.47785	2.43684	1.0742	1.51772	0.616027	1.02795	1.21333	1.325	1.44313	1.20231	0.984102	0.982707	0.823586	1.06233	0.928722
GPI1	orf19.6977	0.969719	1.12594	0.842947	0.728469	0.866841	0.862022	1.14844	1.06925	1.17623	0.918278	0.88116	1.16829	0.875528	0.91398	1.15611	0.796437	0.859317	0.94007	1.07653	0.967261	1.0089	1.91121	0.913869	1.03445	0.742697	1.09185	0.899447	0.948101	0.956797	0.99884	0.980406	1.33395	0.927173	1.01685	1.09268
GPI19	orf19.3557	0.923447	1.66996	0.988337	0.962162	1.09976	1.1475	1.10975	0.986467	0.988241	0.967402	0.913616	1.33824	1.55059	1.04835	0.931687	0.951867	1.00019	1.11557	0.932505	1.07263	0.909393	1.05826	0.950935	1.06272	1.03508	1.01963	0.95841	0.941777	0.822454	1.0315	0.960891	0.982673	1.5182	0.953961	1.19285
GPI2	orf19.8171	0.9692	1.67286	1.11943	0.720588	1.15113	1.00717	1.03589	1.04254	1.08928	0.942656	0.918872	1.27122	1.51011	1.16485	1.1515	0.984349	0.950626	1.01688	1.71987	0.986324	1.13637	1.27813	0.926606	0.991674	0.787404	1.10108	1.00322	0.975722	1.01598	0.946197	0.917348	1.11618	0.99444	0.94021	1.09772
GPI8	orf19.2799	0.92021	1.4317	1.21534	0.965631	1.01637	1.19185	1.03557	0.965029	1.05949	0.968181	0.942538	1.37179	1.54285	1.03814	0.984307	0.951832	1.00978	1.04558	1.09921	1.01474	1.034	1.02471	0.998296	1.02708	0.828057	0.976731	0.935723	0.872673	0.932516	0.99258	1.00411	0.885538	1.1391	0.997991	1.11542
GSC1	orf19.2929	1.2207	1.07003	1.05375	1.0036	1.24159	2.09284	1.08058	0.909482	1.02184	1.04739	0.979885	1.70105	3.09442	1.06779	1.04085	1.01813	1.04477	1.10017	0.95991	0.97168	1.07496	1.27816	1.06563	1.25663	0.847323	1.02846	0.960456	1.06613	1.12176	1.00643	1.09502	1.05648	0.939731	1.11186	1.02168
GSL1	orf19.2495	1.26417	1.74841	0.968781	0.995306	1.14394	1.07912	1.14886	1.03134	1.14001	0.980126	0.881087	1.44563	2.02487	1.06695	0.870576	0.955621	0.90265	0.928324	1.42941	0.869847	1.3041	1.95269	0.88335	0.989999	1.19489	1.06852	0.834969	0.980328	0.798202	0.958429	0.954901	1.18573	0.967379	0.907259	1.20513
HGT12	orf19.7094	1.07005	1.69434	0.969009	0.975856	1.07148	2.09505	1.43219	0.586113	0.974688	0.801146	0.618997	0.926968	2.4221	0.930876	1.06249	0.420456	0.438314	0.676091	1.56477	0.337962	1.08691	2.5864	0.689236	1.22634	1.12923	0.461884	0.560084	0.615464	0.326225	0.66127	0.560528	1.05385	0.622236	0.746176	1.14515
HGT6	orf19.2020	0.700315	0.338391	1.38149	0.309332	0.27433	0.141179	0.608578	1.41173	1.48584	0.685725	0.437665	0.0898554	0.123445	0.476059	0.984405	0.514566	0.591404	0.525994	2.04984	0.651099	1.50455	0.131241	0.692193	0.386556	0.364937	0.870813	0.518172	1.23262	1.11338	0.543488	0.965987	3.44681	0.961505	0.538404	0.969706
HOG1	orf19.895	0.891232	1.08614	0.991881	0.891123	1.01927	1.12291	1.04478	0.922631	1.00149	0.95728	0.999813	1.35233	1.22358	1.01243	0.979062	1.00008	1.05014	1.05683	0.962813	1.00777	1.01571	1.18853	0.979513	1.44429	0.940326	1.02806	1.1102	0.958185	1.11289	1.02453	0.902583	1.07172	1.00662	0.993236	0.982589
HSP104	orf19.6387	0.488039	0.946979	0.914947	0.329895	0.455896	0.213697	0.921608	0.867002	1.21498	1.11361	0.570873	0.382578	0.383736	0.816566	1.35451	0.752723	1.05637	0.989647	1.62265	0.633436	1.21933	0.549945	0.936811	0.656723	0.487597	1.21001	0.902934	1.1188	0.326262	0.745145	1.11975	1.48137	0.992413	0.821477	0.876911
HSP70	orf19.4980	0.900005	0.975341	0.827129	0.924667	1.09376	0.630081	0.973604	1.04548	0.984905	1.02013	0.970782	0.893365	0.975911	0.899323	0.957745	1.02853	1.03963	1.13586	0.981633	1.0016	0.980962	0.440214	0.969387	1.12704	1.1983	0.987645	0.958957	1.015	0.714458	0.929294	0.999768	0.92808	0.964573	0.949759	0.988767
HSP90	orf19.6515	0.709605	1.20647	0.913977	0.528953	1.01846	0.744079	0.948127	0.976689	1.00982	0.97503	0.821076	1.23816	1.16511	0.879988	1.00283	0.948685	1.0329	1.04255	0.970135	0.884276	0.977096	0.883802	0.933778	1.14691	0.611039	1.05734	1.03189	0.992728	0.850407	0.918792	0.959847	0.931335	0.965014	0.973236	0.946388
HTA2	orf19.1051	0.991104	1.13244	1.09391	1.78269	1.07574	0.916311	0.966486	0.911282	0.880832	1.0708	1.163	1.69868	0.544295	1.21472	1.13246	1.2504	1.12345	1.01117	0.771921	1.19053	0.951888	0.589186	1.06355	1.51497	1.9496	1.05267	1.2863	0.927147	1.08321	1.18852	1.12192	0.562893	0.87942	1.22545	1.0634
HWP1	orf19.1321	0.891035	0.0321601	2.05173	0.125162	0.162094	0.0575789	0.681532	1.26799	1.42717	0.22675	0.235796	0.190515	0.392638	0.334207	0.527901	0.415037	0.497871	0.355026	1.62454	0.791134	1.70231	1.1309	0.456757	0.396857	0.00699994	0.764285	0.338679	1.26752	1.12332	0.382463	0.790475	4.00292	1.6683	0.334382	0.883444
HWP2	orf19.3380	1.62277	2.64445	1.10429	0.797486	0.945156	0.661638	1.89359	0.835937	1.79999	1.04404	0.284833	0.847469	1.81638	1.68433	0.749073	0.108614	0.247277	0.37797	2.75961	0.143364	1.93145	1.28979	0.569836	1.2883	1.93041	1.52111	0.125296	1.22217	0.104803	0.905645	0.854531	1.13165	1.18082	0.531342	1.15873
HYR1	orf19.4975	0.796331	0.169602	3.22161	0.571204	0.126996	0.0665903	0.60371	1.45138	1.9077	0.149803	0.149587	0.155747	0.138024	0.3122	0.813717	0.324548	0.493802	0.285712	0.560328	1.05214	2.38641	0.189622	0.418635	0.501554	0.0534576	0.86385	0.285926	1.47451	1.523	0.257976	1.17945	2.52928	2.04326	0.371187	0.947544
HYR3	orf19.575	1.27439	1.92856	1.23325	0.755339	1.2206	0.874627	1.63352	0.899932	1.22331	1.44872	0.631474	0.876573	1.10944	1.64329	1.19651	0.592219	0.449111	0.792213	2.3123	0.338633	1.77228	0.950829	0.574682	1.08449	1.74344	0.772023	0.195727	0.967887	0.202003	0.743234	0.827945	1.06619	1.13298	0.989831	1.36077
HYR4	orf19.3279	1.19379	1.57156	1.15822	0.856437	0.983921	1.15394	1.18326	0.958085	1.12272	0.877452	0.683301	1.09279	1.51025	0.999285	0.838836	0.913024	0.867318	1.01459	1.72134	0.964919	1.14882	1.38681	0.870541	0.974152	0.925848	0.853874	0.915691	1.04181	0.854673	0.903645	0.884502	1.02506	0.976601	1.0648	1.00246
IFD6	orf19.1048	5.29777	1.09285	0.740205	3.60867	0.988944	0.950945	0.818363	0.780278	1.00014	1.30668	2.28467	0.421629	0.433878	1.07512	0.894038	1.48621	0.953678	0.0178211	1.39011	1.26074	0.944338	0.14053	1.12819	3.1731	10.6988	0.812974	0.99665	1.31828	0.586004	1.10948	1.03538	1.14867	0.775498	1.02791	0.955844
IFE2	orf19.5288	0.582053	0.549305	1.09995	0.0155804	0.231807	0.00530663	0.835896	1.50283	1.54245	0.852577	0.426117	0.123371	0.0258648	0.639952	1.42545	0.567802	0.754072	0.691111	3.41484	0.523892	1.43899	0.0278246	0.812121	0.742348	0.0924352	1.07631	0.661086	1.30263	0.441824	0.675373	0.939343	1.37953	0.743618	0.65937	0.916518
IFF3	orf19.4361	1.28198	1.91292	1.12986	0.724885	0.613835	0.399715	1.58331	0.852453	1.04195	0.966797	0.260297	0.589283	1.05793	1.27802	0.719506	0.416741	0.3908	0.645336	3.22973	0.444962	1.53335	1.12105	0.582775	0.970901	0.999923	0.909399	0.333909	0.839372	0.165121	0.597025	0.713441	0.602225	0.632748	0.807963	1.35465
IFF4	orf19.7472	1.19909	1.28301	1.18611	1.03155	0.767266	0.748417	1.0251	1.02466	1.13272	0.959402	0.734855	0.872354	1.72998	0.802465	0.740028	0.789089	0.712764	0.875487	1.87136	0.700014	1.03288	1.57582	0.841056	1.02654	0.906097	0.941611	0.775928	0.851649	0.650114	0.799592	0.906943	1.02658	0.826422	0.793225	1.0684
IFF5	orf19.2879	1.39881	1.96607	1.29283	0.849053	1.10579	1.0935	1.59533	0.855721	1.4612	0.650184	0.554748	1.18118	2.09195	1.3493	1.01367	0.516992	0.494972	0.611925	1.87811	0.486533	1.30729	1.2159	0.64928	0.935148	1.62878	1.1145	0.408096	1.07473	0.2903	1.04005	0.944444	1.07787	1.04535	1.00439	1.4521
IFF6	orf19.4072	0.998843	1.43626	0.798486	0.86354	0.973148	0.940603	0.954702	1.00533	1.08073	0.824806	0.805438	1.16428	1.80097	0.847099	0.765451	0.90726	0.813712	1.04611	1.26556	0.880663	1.07553	1.44678	0.882097	0.944834	0.892543	1.0339	0.68024	0.927897	0.880098	0.914774	1.0052	0.993597	1.49175	0.774948	1.10407
IFF8	orf19.570	1.18479	1.79521	1.09016	0.895549	1.53277	1.31415	0.89439	0.918382	1.3365	0.943506	0.701045	1.37414	2.0353	1.21386	0.840717	0.990671	0.68359	0.987778	1.26548	0.744219	1.02551	2.33015	0.778726	1.18025	1.25878	0.826834	0.717989	0.855526	0.569873	0.658513	0.955507	1.04031	0.975213	0.739558	1.38335
IHD1	orf19.5760	1.01267	0.365892	1.8046	0.831659	1.09789	0.502372	1.03754	1.10595	1.38387	0.565958	0.693646	1.11084	0.254437	0.656549	0.755546	0.78438	0.806169	0.883639	1.27475	0.977535	1.41272	0.468166	0.742318	0.661958	0.33765	0.79359	0.769559	1.00554	1.12559	0.784825	0.978215	2.99303	1.62189	0.552033	1.0485
IRE1	orf19.5068	0.948119	1.21977	1.03789	0.859916	1.05602	1.18554	1.09999	0.995607	1.0485	0.934577	0.877044	1.30727	1.51969	0.974609	0.99285	0.947363	1.01116	1.05146	1.18325	0.893846	1.01905	1.30933	0.964966	1.0351	0.853686	1.03287	0.84836	1.01438	0.799804	0.897367	0.965251	1.2125	0.929548	0.953806	1.06684
KGD1	orf19.6165	0.822284	1.1047	1.11152	0.641682	0.955096	1.2809	1.042	0.891563	1.02102	1.00125	0.807818	1.41212	1.40905	0.985788	0.929425	0.940458	1.05781	1.02193	1.16205	0.857719	0.940604	1.66557	1.01826	1.16487	0.554856	1.11235	1.0819	1.05705	1.1345	0.9813	0.997708	0.947433	0.974328	1.05062	0.954665
KIP4	orf19.5265	0.98448	0.462982	1.4437	0.663523	0.621678	0.447615	0.92173	1.04588	1.397	0.521547	0.565407	0.87617	0.668961	0.564601	0.651689	0.65632	0.641843	0.715705	1.52576	0.775005	1.59836	0.292259	0.629809	0.539606	0.495182	0.951627	0.576065	1.2123	0.939847	0.572797	0.743615	2.11756	1.1837	0.541658	0.976868
KRE1	orf19.4377	0.998897	0.718649	1.08639	0.483523	0.957277	1.12963	1.15012	1.00794	1.16872	1.06929	0.947284	1.07743	2.45122	1.06515	1.10887	1.00484	1.06716	1.1052	1.87003	0.985293	1.10607	1.38949	1.08829	2.03668	0.520928	1.18397	0.962611	0.966826	0.57673	1.0204	1.22713	1.41868	1.44445	1.01681	1.0446
MAE1	orf19.3419	0.873461	0.789155	1.14782	1.14335	0.822467	1.01393	0.885311	0.99422	0.987182	0.994336	0.872928	1.18375	1.09114	1.05177	0.93175	0.97444	0.946508	1.01856	1.38302	1.18739	1.0652	0.723223	0.964092	1.16928	1.93848	1.01325	1.11863	1.00292	1.63215	0.938385	1.00263	2.28732	0.792185	0.882433	0.966741
MDR1	orf19.5604	0.920807	0.712256	0.663734	0.315562	1.67943	4.04879	0.76326	0.801155	1.37985	0.949821	0.369523	1.90635	2.12372	0.726025	0.58107	0.69431	0.379926	0.955159	1.71408	0.400161	1.1334	0.550949	0.506284	6.70964	0.984471	0.952637	0.635567	0.961848	0.63306	1.06933	0.827149	1.42763	0.495072	1.13694	1.03697
MET10	orf19.4076	0.853277	2.36148	0.85573	0.618029	0.987862	1.60926	1.03042	0.852713	0.848687	0.975638	0.859408	2.31435	1.59162	0.978924	0.789756	0.951132	1.05529	1.06426	0.980853	0.867338	0.902193	1.62549	1.07499	1.19858	0.635485	1.02107	0.969238	0.965621	1.06445	1.01288	1.09146	0.596014	1.1912	1.13027	0.989463
MID1	orf19.3212	0.929974	1.40731	1.0777	0.866172	0.999709	1.02812	1.05187	0.9925	1.11023	0.901633	0.965688	2.02912	2.04716	0.964215	0.980911	1.0086	0.923898	1.08949	1.1049	1.0102	1.04778	1.205	0.955648	0.957592	0.819132	1.00002	0.932531	1.08449	0.939535	1.00409	0.951642	1.05836	1.0605	0.888411	1.11474
MKC1	orf19.7523	0.9884	1.19414	0.950515	1.00384	1.09347	1.44379	1.05002	1.05624	1.06866	0.973483	0.986159	1.28678	2.05766	1.05446	1.06382	1.0912	1.13326	1.11548	1.69277	1.05595	1.04107	1.59002	1.0256	1.09475	0.920443	1.11162	1.06182	1.01059	0.998351	1.04804	1.01352	1.17926	1.00495	0.992249	1.10433
NOP7	orf19.4093	0.746567	1.24527	1.07341	0.390125	1.00548	1.11042	1.08569	0.900187	1.09975	1.03805	0.914291	2.04009	0.726932	0.917413	1.06962	0.959196	0.969404	1.15492	1.1063	0.870878	1.21242	0.665232	1.00196	1.10822	0.512259	1.10437	1.22319	1.06793	1.39105	1.09271	0.989573	0.747423	1.35301	1.09105	1.02659
NRG1	orf19.7150	1.08651	1.05834	1.0577	0.715993	0.837532	1.1855	1.11212	0.971551	1.11166	1.1753	0.910446	1.28626	1.15527	0.902479	1.04568	0.868399	0.837844	1.01109	1.30399	0.827225	1.10152	0.339402	1.0286	1.17568	0.982347	1.02455	1.00269	1.06987	1.42472	0.91754	0.930005	0.637748	0.710793	0.930145	0.947164
orf19.1212	orf19.1212	0.954668	1.19634	1.09061	1.00413	1.15169	1.25039	1.04427	0.884139	1.08368	0.929715	1.06245	1.26153	1.56474	1.04602	0.91578	0.887648	0.980153	0.900043	0.959427	0.87166	0.881279	0.751371	1.00585	1.68462	0.784089	0.9328	0.982296	0.96407	0.598208	1.00559	0.941669	1.43964	1.01587	0.973882	1.10665
orf19.1424	orf19.1424	1.20324	1.19412	1.13829	1.64685	1.2466	1.69146	1.24839	1.14816	1.05879	0.825314	1.111	1.86365	1.71282	0.956149	0.925201	1.17636	1.10436	1.12125	1.07866	1.21738	1.17834	1.4181	0.982759	1.01661	1.38784	1.05784	1.03054	0.998	0.854345	1.10939	1.07119	1.16954	1.05683	1.00125	1.16168
orf19.1534	orf19.1534	3.70519	0.945081	0.752281	3.52643	0.553128	0.519345	1.20417	0.799366	0.801164	1.13147	2.05543	0.581203	1.27083	1.06267	0.666976	1.50492	1.11576	1.36935	0.769962	1.44308	0.818501	0.32712	1.15402	0.483501	2.49303	1.1179	0.687734	0.836335	0.383485	1.10462	1.12388	0.599468	1.07712	0.843423	1.016
orf19.1691	orf19.1691	0.896804	0.515801	1.05243	0.576802	1.02222	0.117392	0.518808	1.22443	0.753962	0.788808	0.64641	0.75174	0.199091	0.632351	1.26638	0.851527	0.678986	0.609782	0.35922	1.75096	0.894387	0.094117	0.715495	0.749847	0.468369	0.602541	0.843445	1.06433	0.937857	0.847279	1.51185	0.49505	0.640907	0.828306	1.15432
orf19.1862	orf19.1862	0.977628	0.683109	0.916799	0.804386	0.920448	0.4832	0.902338	1.42424	1.0774	1.14108	1.12626	0.42642	0.378302	1.03365	1.39778	1.17983	1.03193	1.02871	1.51507	1.09685	1.0755	0.102666	0.954114	2.71564	1.85151	0.968842	1.04268	1.09105	0.763974	1.08864	1.03976	1.65251	0.949448	0.999859	1.02536
orf19.2030	orf19.2030	0.894229	1.06535	1.1508	1.11105	0.871942	0.674709	1.07388	1.25915	1.25066	1.04751	0.869622	0.726576	6.13083	1.0583	1.27101	1.06491	0.941162	1.01653	1.58761	0.955058	1.31063	1.19194	0.996679	0.976281	1.40939	1.037	1.0143	1.11077	0.979714	0.981073	0.960098	1.21659	0.946322	0.906863	1.03335
orf19.2049	orf19.2049	0.94119	1.12029	0.635707	0.998805	0.887569	0.310617	0.987133	1.17515	1.01518	0.96164	0.888654	0.807282	3.8031	1.0387	0.893302	1.03527	0.983609	1.00992	1.07595	0.898329	1.00259	0.85646	0.927482	0.905953	0.904826	1.14694	0.782216	0.918605	0.75439	0.972194	1.0522	0.565544	0.982807	1.08282	1.11489
orf19.206	orf19.206	1.03878	1.37316	0.916777	1.08224	0.93429	1.15901	1.15443	0.879261	1.0186	0.934634	0.964121	1.45422	1.43633	1.11183	0.882539	0.860802	0.903827	0.983708	1.02036	0.969092	1.00946	1.28624	0.975442	1.03686	1.05205	0.941917	0.884489	0.969211	0.925198	0.987623	1.00196	0.909532	1.53034	0.975376	1.13273
orf19.2125	orf19.2125	0.892532	1.17464	0.903513	1.23913	1.1826	1.64744	0.75347	0.905923	0.939935	1.318	1.18949	1.72684	15.7685	1.52869	1.24672	1.52073	1.24398	1.25158	1.6532	1.02824	1.11469	4.45337	1.11726	3.32991	1.73734	0.974509	1.27495	0.947004	0.968865	1.18554	2.61793	1.6337	0.983981	1.49622	1.07782
orf19.2411	orf19.2411	1.02744	1.51934	1.04565	1.00954	1.00752	1.08708	1.05332	0.880345	1.07312	1.09966	0.981675	1.32424	2.1239	0.979583	0.945095	1.00282	0.823848	0.919479	1.90518	1.04805	1.05505	1.30174	0.997699	1.28391	1.2627	1.01526	0.986892	0.981691	0.92026	0.978728	0.850887	0.871168	0.809766	1.04167	1.02167
orf19.2529	orf19.2529	0.815008	1.7568	0.92661	0.714398	1.01236	1.37785	0.999631	0.963389	0.966903	0.874624	0.916947	1.83291	1.52345	1.11395	1.13336	0.969466	0.984731	0.993577	1.5824	0.983787	0.977293	1.76723	0.908213	1.15144	1.00596	1.01503	1.05265	1.04838	0.965744	1.03781	1.05261	1.16295	1.08569	1.21856	1.08699
orf19.2529.1	orf19.2529.1	1.04025	0.935998	1.1565	0.269803	0.645998	1.81082	1.04333	0.946569	1.52555	1.25133	0.709261	0.483059	0.482482	0.660529	1.43755	0.691136	0.530829	0.848858	2.53054	0.735711	1.41368	1.87106	0.890196	1.05963	1.55381	1.12012	0.998886	1.12209	1.28123	0.87016	0.900172	1.4465	0.700639	0.978589	0.823331
orf19.2677	orf19.2677	0.976663	1.31417	1.01623	0.983556	1.04817	2.04616	1.05305	0.927868	0.942599	0.893782	0.968249	2.18375	1.29419	0.981561	0.877582	0.947217	0.984807	1.05699	0.960814	0.985498	1.00802	1.28941	0.980015	1.0856	0.879299	0.969723	0.907282	0.9497	1.11608	0.975327	0.979305	1.06179	1.12917	0.853739	1.03317
orf19.3088	orf19.3088	0.790465	1.5354	1.05479	0.492074	0.968696	1.73743	1.07592	0.802206	1.16264	1.05341	0.864271	3.50802	1.00318	1.1013	1.12911	0.874913	0.939911	1.08306	1.21734	0.791122	1.27882	0.849774	0.992232	1.07288	0.612115	1.19888	1.2156	1.11767	1.59828	1.05635	0.934588	0.771543	0.939809	1.26887	1.01037
orf19.3460	orf19.3460	0.838856	1.03994	1.03722	1.05591	0.988797	2.13774	1.1002	1.10157	1.05443	0.809245	0.839038	1.04383	6.56847	0.842186	0.757125	0.900142	0.868529	1.01331	0.956768	0.925754	1.02417	1.44563	0.868321	1.36786	1.15251	1.01935	0.714401	0.928029	0.625586	0.825488	0.868965	1.63511	1.03344	0.664499	1.05675
orf19.4014	orf19.4014	1.14444	1.3187	1.13996	0.942365	0.933656	1.1434	1.06499	0.941456	1.08278	0.977724	0.950744	2.16667	1.8959	1.05549	0.983625	0.959736	0.890207	1.09211	1.13897	1.00263	1.09878	1.44091	0.967246	0.960187	0.962159	1.21341	1.03442	0.919565	1.09962	1.00689	0.933262	1.21668	1.01219	0.990457	1.07837
orf19.409	orf19.409	0.832129	1.05899	1.35362	0.661161	0.874657	0.806008	0.957978	0.900228	1.08376	1.04544	0.733878	1.10361	1.60522	0.917686	1.14294	0.848302	0.843784	0.950346	1.5306	0.840779	1.11834	1.31069	1.01861	0.926809	0.772859	1.04378	1.07322	1.04628	1.02727	0.930633	0.932025	0.976763	0.863059	0.978736	0.898086
orf19.4174	orf19.4174	1.00062	1.79936	1.08008	1.25254	0.899965	1.36598	1.14304	0.970424	1.09585	0.976187	0.898576	1.18392	2.04327	0.913665	1.10397	0.886518	0.918637	0.973051	1.28897	0.866833	1.11894	1.38317	0.978971	0.974789	1.28804	0.922541	0.780478	0.943218	0.930804	0.977948	1.01987	1.03718	1.00952	0.954669	1.0119
orf19.4292	orf19.4292	0.966013	1.42528	1.07163	1.02384	0.98867	0.873895	1.06011	1.12725	1.06813	0.972095	0.908187	1.69405	1.32528	1.08286	1.0613	0.976013	1.02869	1.05961	1.11984	0.935779	1.09182	1.17237	0.933107	0.899944	1.207	0.911931	1.01947	0.972424	1.08962	0.957298	0.918671	1.11938	0.911229	0.903164	1.07437
orf19.449	orf19.449	0.735917	0.542444	1.14508	0.358769	0.349279	0.122877	0.892269	1.25338	1.44792	0.793338	0.511372	0.367619	0.338152	0.643707	1.36397	0.679956	0.753528	0.883129	1.82601	0.674909	1.56445	0.516857	0.78639	0.660383	0.821316	1.06592	0.828406	1.13523	0.69306	0.694154	1.00324	1.24886	0.857562	0.703289	0.982903
orf19.4623	orf19.4623	0.784156	0.992526	1.04418	0.673398	0.903247	1.59796	0.993149	0.957311	1.04679	0.941042	0.884337	1.99531	1.03872	0.966292	0.938267	0.89521	1.04653	1.01534	1.11678	0.89784	1.04341	0.731093	0.992337	0.9957	0.552425	1.12323	0.979569	0.991001	1.16658	0.94944	0.978219	0.849717	0.942401	0.948143	0.973609
orf19.4652	orf19.4652	1.129	1.68073	1.02143	0.876448	0.724064	0.790787	1.19861	0.555509	1.05513	1.02508	0.411901	0.665597	1.04951	1.07112	0.95981	0.485244	0.337906	0.601732	1.44254	0.442277	1.25021	0.651901	0.606133	0.61856	1.53032	0.785407	0.445717	0.891262	0.10726	0.749963	0.680357	1.10976	0.846011	0.647798	1.25526
orf19.4653	orf19.4653	0.848671	3.94479	0.981149	0.98283	0.622762	1.35501	1.13565	0.527052	1.08493	0.736274	0.423372	0.855387	2.08817	1.22661	1.18298	0.59157	0.280126	0.396667	1.63161	0.722105	1.54848	0.703876	0.48336	1.01551	1.40203	1.04209	0.367886	0.639255	0.144632	2.41571	0.553121	1.4132	0.799864	0.838519	0.906014
orf19.4654	orf19.4654	1.23154	1.99918	0.80916	0.808837	1.20048	0.917904	1.16682	0.960038	1.14996	1.07914	0.527729	1.66958	3.40745	1.04279	0.795	0.654488	0.59859	0.992148	1.59365	0.764412	1.21717	0.677503	0.700028	1.39796	1.50417	0.972179	0.701163	0.954427	0.775632	1.55966	0.759185	1.29392	1.16765	0.944331	1.17138
orf19.4706	orf19.4706	1.19489	1.46642	1.19431	1.34593	1.13691	2.57915	1.05362	0.96863	1.28766	1.10312	0.856993	2.11209	36.6371	1.01045	1.15771	0.986673	0.885924	0.984015	1.37446	0.894611	1.41384	2.87771	0.924794	1.43927	0.967429	0.958566	0.95433	1.00626	0.963252	0.910254	0.965145	1.49685	1.19349	1.02851	1.09306
orf19.4921.1	orf19.4921.1	0.653593	2.86233	1.60492	0.41685	1.15405	6.23808	1.78398	0.857817	1.70277	0.861677	0.61342	2.23726	24.5326	1.55225	3.47343	0.897096	0.859591	1.29871	5.31363	0.6739	2.27928	0.34449	0.78005	11.6076	0.552881	1.1385	1.30791	1.13167	0.575928	1.24916	0.659816	8.67602	2.01722	1.40533	0.887058
orf19.5114.1	orf19.5114.1	0.958796	0.766484	1.35708	0.57655	0.752776	0.0692823	0.867307	1.25032	1.27275	0.825703	0.627699	0.472883	0.0481302	0.817455	1.30762	0.795771	0.81128	0.687485	1.87914	0.982014	1.26584	0.661885	0.776626	0.968316	1.38842	0.902969	0.884479	1.13605	0.927374	0.78975	0.843158	1.7033	1.05924	0.753095	1.00935
orf19.5267	orf19.5267	0.0511911	1.05294	0.928538	0.45569	0.744	0.296348	1.16779	1.0169	0.975433	1.04986	1.10512	1.2762	0.534509	1.18613	1.197	1.06352	1.07821	1.00052	1.5139	0.984621	0.864726	0.0327477	1.07216	0.807886	1.38503	1.04238	1.06864	0.936404	1.06499	1.07981	1.13808	0.444042	0.841564	1.04015	1.0226
orf19.5282	orf19.5282	0.549226	0.749471	1.23934	0.337555	0.690065	0.25214	1.06209	1.15358	1.36559	0.887925	0.700925	0.598396	0.803993	0.765128	1.19169	0.79929	0.89844	1.01751	2.21563	0.73417	1.30315	0.529991	0.887237	1.10103	0.604758	1.04825	0.983553	1.13838	0.756012	0.851635	0.892449	2.42333	0.90883	0.723763	0.962339
orf19.5334	orf19.5334	0.989735	0.478017	1.18087	0.953764	0.735822	0.413229	0.71708	1.33959	1.08935	0.806068	0.768366	0.599344	0.449661	0.763831	0.952652	0.875259	0.821869	0.721322	1.35618	1.10247	1.09408	0.28158	0.779875	0.539307	1.40135	0.73254	0.997193	1.08567	1.15941	0.831177	0.835435	1.08302	1.23421	0.820298	1.03568
orf19.5401	orf19.5401	1.01833	1.2113	1.05791	0.895698	0.917365	0.978863	1.12149	1.05545	1.10977	0.922063	0.962677	1.38787	1.38739	0.930926	0.874614	0.902735	0.847864	1.07308	1.29179	0.863265	1.13156	1.41961	0.916048	0.859366	0.826542	0.972478	0.889959	0.998596	0.87387	1.01673	0.875805	1.05684	0.997388	0.937852	1.10607
orf19.5455	orf19.5455	0.783056	1.11642	1.15694	0.93161	0.8697	0.719374	0.958399	1.12351	1.11911	0.988854	0.966203	1.51862	0.748262	1.1	1.01268	0.808242	1.0015	0.978106	1.02727	1.06742	1.21616	1.73207	0.939779	0.658676	0.983299	0.94397	1.03554	1.08985	1.29879	1.01412	0.934581	0.577309	0.939519	1.00741	1.01392
orf19.5626	orf19.5626	0.669043	0.585038	1.02857	0.459408	0.302656	0.125513	0.858702	1.22492	1.31019	0.818669	0.46303	0.392883	0.323047	0.631071	1.31497	0.626256	0.808062	0.889201	1.79973	0.544453	1.40644	0.782838	0.869426	0.775927	0.860192	1.2623	0.720325	1.16636	0.908099	0.671129	0.931242	2.36249	0.776292	0.622885	0.923474
orf19.5693	orf19.5693	0.879709	1.51517	0.970963	0.8194	1.16111	1.70046	1.08737	0.997009	0.997932	1.09436	1.07423	2.41248	1.344	1.19472	0.9519	1.07169	1.12333	1.111	1.03874	1.02609	1.06629	1.27178	1.09323	0.900625	0.713306	1.06982	1.12667	1.02644	1.21562	1.1222	1.06999	0.952143	1.1293	1.07766	1.06113
orf19.6329	orf19.6329	0.962871	0.980951	1.09105	2.64349	0.931885	1.33863	1.00711	0.935333	0.904689	0.850977	0.86388	1.68952	1.34726	1.05859	0.923743	0.931095	0.950501	0.847774	0.986499	0.898408	1.0401	2.47097	0.919317	1.1319	1.02228	0.915526	0.873191	1.00244	0.861371	0.943536	0.888638	1.12795	1.09113	1.01171	1.07273
orf19.6390	orf19.6390	1.15711	1.78963	0.917277	0.686054	0.771342	0.428928	1.4864	0.565245	1.15098	0.719624	0.233338	0.632386	1.04931	0.98834	0.654625	0.348588	0.114496	0.536574	2.4533	0.32211	1.6302	0.727469	0.424735	0.987488	1.43053	1.27405	0.16816	1.03774	0.191298	0.598774	0.443283	0.636697	0.831383	0.564585	1.38439
orf19.6578	orf19.6578	0.996663	0.609396	1.21365	0.609928	0.547625	0.552211	0.947379	1.15403	1.39971	0.850834	0.670975	0.657042	0.538846	0.794466	1.25601	0.738323	0.850162	0.928701	2.22224	0.782167	1.44627	0.472275	0.904341	0.71791	0.581064	1.06591	0.788785	1.21775	0.751929	0.778091	0.992094	1.21895	0.882422	0.831134	1.08387
orf19.6660	orf19.6660	1.31563	1.01737	1.02976	1.27476	0.630049	1.35097	1.03947	0.86142	1.01652	1.54065	1.00818	0.715708	5.81214	0.997421	1.24644	1.02234	0.754298	0.971773	1.45846	0.972263	1.29583	1.14045	0.937205	1.19711	1.57085	0.979944	1.07198	1.25225	0.801397	1.0456	0.889036	1.06886	0.578936	0.851059	1.01908
orf19.670.2	orf19.670.2	0.927378	0.683609	1.35619	0.303794	0.469959	0.0595362	0.803165	1.06897	1.46826	0.659672	0.488829	0.330097	0.507354	0.704414	1.37851	0.594219	0.668529	0.715041	3.61268	0.718581	1.49219	2.12701	0.664957	0.898754	1.22242	0.750026	0.709021	1.10508	1.54013	0.657727	0.596835	1.86959	0.84657	0.528413	0.968067
orf19.675	orf19.675	0.950233	0.603674	1.23002	0.47879	0.986985	0.695274	0.905177	1.09483	1.08191	1.14712	0.827275	0.770827	10.7018	0.99842	1.29658	0.974654	1.00806	0.831417	1.08608	0.803236	1.1403	0.66418	1.00438	1.37319	0.922726	0.941452	0.989834	1.26661	0.648322	0.879273	1.36679	0.90321	0.940646	1.31842	0.938825
orf19.6756	orf19.6756	0.905877	1.2016	1.08839	1.09272	0.974745	1.03885	1.03888	0.984374	1.05616	0.968845	0.930896	1.0704	1.56174	1.01894	1.03929	1.03628	1.02788	1.03293	1.09239	1.02689	1.07662	2.50663	0.976947	1.0931	1.14036	0.989447	0.96293	0.998515	0.939729	1.01884	1.00915	1.15687	1.03194	1.00874	1.02427
orf19.6816	orf19.6816	1.05572	0.525307	0.674438	2.09098	0.889231	0.585166	0.9493	1.34375	0.974558	1.02135	1.22815	0.489234	1.55274	1.06377	0.921641	1.13523	0.982853	1.016	0.831366	1.12455	0.854816	1.22397	0.967839	0.697416	2.45127	0.915193	1.1416	0.995475	0.867803	1.05201	1.01104	1.0927	0.721503	0.952694	1.04155
orf19.7091	orf19.7091	0.916588	1.30094	1.38225	0.64844	1.01794	0.998331	1.10023	0.9506	0.940672	0.960979	0.728224	1.2194	3.12417	0.962338	0.957492	0.937035	0.791814	0.959992	1.28498	0.880147	1.11487	0.984245	0.868724	1.27146	0.763565	0.933581	0.977733	1.12182	0.929272	0.805904	0.936733	0.968319	0.975794	0.990635	0.982261
orf19.7130	orf19.7130	0.831787	1.90915	1.00236	0.725719	0.932822	1.02453	1.04357	0.99815	1.06507	0.996143	0.715926	1.46324	1.32687	1.09214	0.849854	0.872448	0.77037	0.892178	1.11205	0.860186	1.16126	0.646806	0.750829	0.985939	1.03819	0.842794	0.688098	0.878415	0.729932	0.774168	0.8651	0.731337	0.994466	0.793436	1.27253
orf19.7606	orf19.7606	1.21926	2.13147	1.06461	1.15517	1.16316	1.25983	1.23181	0.953981	1.12426	0.961326	0.617709	1.5678	2.46206	1.16019	0.74203	0.667774	0.704276	0.824114	2.69548	0.625862	1.36926	1.37341	0.785999	1.73274	1.35847	1.11175	0.635091	1.02732	0.504041	0.768109	0.795834	1.34489	1.13174	1.012	1.50089
PBR1	orf19.6274	2.60095	1.94062	1.05251	0.74493	1.26696	1.16808	1.44487	0.925333	1.66476	0.905155	0.41319	1.16429	2.48209	1.04907	1.21162	0.673836	0.498544	0.650667	2.40761	0.623942	2.1159	0.934559	0.743435	2.7733	1.4352	0.906583	0.407642	1.18442	0.624651	0.708341	0.932905	2.08175	1.0844	1.08322	1.80015
PCK1	orf19.7514	0.617702	0.981319	1.40589	0.435048	0.787979	1.11541	1.04545	0.943699	1.61303	0.888214	0.545419	0.991745	3.54328	0.958728	1.6954	0.663433	0.964541	0.979687	4.94995	0.658335	1.47563	0.925537	0.841185	1.53196	0.661782	1.23373	1.11577	1.08286	1.672	0.728648	0.870647	3.41361	0.788117	0.933923	0.841133
PDR16	orf19.1027	1.80652	0.928338	0.975993	1.12371	0.951806	0.994791	1.22153	0.894394	1.04655	1.01149	1.04631	1.20955	1.07071	1.06246	1.02804	1.06357	0.862309	1.07673	1.15868	1.04638	0.938118	0.596098	1.01198	0.855691	0.939521	1.05511	0.929496	1.17657	0.82012	0.95749	1.00411	0.806789	0.883461	1.3219	0.893277
PFK1	orf19.3967	0.939401	0.693325	1.11975	0.512807	0.763694	0.693386	0.816486	1.14378	1.16156	1.01536	0.821575	0.799767	0.569842	0.841075	0.972724	0.786321	0.848972	0.816095	1.14018	0.816277	1.01995	0.569528	0.974259	0.905142	0.629479	0.919425	0.845796	1.05473	0.840444	0.883782	0.981539	1.40943	0.837617	0.900467	0.913672
PFK2	orf19.6540	0.829991	0.626244	1.04781	0.530301	0.798415	0.712562	0.863759	1.1612	1.13468	0.991774	0.804221	0.48589	0.418747	0.870444	1.02044	0.875634	0.997713	0.948605	1.26009	0.852294	1.0942	0.334536	0.993739	0.660528	0.715289	1.02136	0.973263	1.06073	0.94232	0.930839	1.07957	1.11102	0.860477	0.868316	1.00199
PGA1	orf19.7625	1.05797	1.22557	1.0781	1.36458	1.11367	1.75103	1.16122	0.994188	1.14215	1.07134	1.11732	1.44349	3.17368	1.14407	1.07689	1.11856	1.05702	1.04261	1.68742	1.11236	1.06405	2.25451	1.03477	1.50277	1.2803	1.00047	1.0291	1.04336	0.934501	1.07841	1.03823	1.23441	1.0725	1.16033	1.07601
PGA10	orf19.5674	1.25241	1.68241	1.10862	0.694971	0.687656	0.703703	1.1239	0.92099	1.08352	0.703231	0.263524	1.06212	1.27856	1.02186	0.736781	0.467474	0.439011	0.598321	2.11271	0.432697	1.5578	0.680585	0.623506	1.1099	1.09709	0.553357	0.472221	1.04193	0.503689	0.743518	0.715079	1.13892	0.573794	0.951944	1.10597
PGA11	orf19.7609	1.17402	1.50814	0.980803	0.801782	0.872945	0.713807	1.0402	0.805855	0.985977	0.931696	0.416416	0.580566	1.52657	1.07271	0.601498	0.512109	0.346316	0.740003	2.15966	0.35787	0.997482	0.868744	0.590261	1.24415	0.983632	0.740865	0.395173	0.814508	0.284848	0.895883	0.843545	0.643811	0.777687	0.808518	1.21755
PGA12	orf19.7597	1.49168	1.87549	1.02795	0.977596	0.898444	0.672735	1.58587	1.0299	1.15978	0.846227	0.399908	0.772759	1.57646	1.40895	0.649774	0.493278	0.323826	0.579755	3.26681	0.474184	1.60302	0.905976	0.624621	1.03372	2.01807	0.7689	0.267213	1.0227	0.229395	0.710884	0.958214	1.27999	0.974721	0.618877	1.71619
PGA13	orf19.6420	3.38424	0.697307	0.728262	0.464207	0.242921	4.66866	1.12908	0.890309	1.01088	0.565377	0.901514	1.61824	68.6596	0.737731	0.708793	0.933058	0.861798	0.931806	2.74615	1.1236	1.21823	4.67111	0.798477	1.83678	0.638525	1.11346	0.495521	1.19589	0.595307	0.641081	0.838853	1.81643	1.97493	0.732939	0.977954
PGA14	orf19.968	0.796069	0.973895	1.1117	0.846842	0.962726	0.852423	1.05449	0.90471	0.973211	1.16404	1.04322	2.1645	1.06424	1.21579	1.11459	1.11743	1.08736	1.00435	1.01372	1.06967	0.945747	0.686479	1.06576	1.14029	1.19514	1.04033	1.2814	1.09162	1.08879	1.11135	1.02119	0.798468	0.839985	1.24166	0.96329
PGA15	orf19.2878	1.07708	2.11443	1.11306	0.913089	1.26059	0.909796	1.42693	1.20448	1.41738	0.889814	0.608159	1.48781	2.39833	1.35113	1.12679	0.671209	0.705639	0.821285	1.76797	0.629159	1.21489	1.7045	0.745285	1.16614	1.84712	0.879587	0.671268	1.05179	0.43226	1.01317	0.987475	1.1171	1.21139	1.06516	1.49207
PGA16	orf19.848	1.19853	2.46225	1.08879	0.975489	0.674524	0.557894	1.04952	0.72348	1.22091	0.884486	0.381364	0.588555	1.27878	0.850602	0.503067	0.470741	0.233399	0.464931	1.80428	0.227343	1.36434	0.91192	0.585336	0.854898	1.79493	0.708775	0.317141	0.744959	0.239764	0.812533	0.643351	0.802815	0.724612	0.475978	1.12984
PGA17	orf19.893	1.27964	1.77965	1.51315	15.7063	0.756463	2.1751	1.31221	0.898341	0.889691	0.680305	0.652509	6.55013	1.94569	1.02547	0.865437	0.837527	1.2817	0.82153	1.46798	0.57692	1.08433	5.69486	0.779969	3.57809	2.26028	0.766741	0.551514	0.921726	0.899717	0.806011	0.938467	1.27262	1.33247	1.21936	1.34282
PGA18	orf19.301	1.10937	0.926466	1.05753	0.634354	0.712172	0.810083	0.975123	0.963599	1.02774	0.738429	0.736946	0.893922	0.85076	0.77411	0.753885	0.783688	0.755764	0.734396	1.25188	0.772254	1.09653	2.31201	0.813344	1.00186	0.773487	0.768026	0.647774	0.94391	0.734096	0.772276	0.93115	6.31349	0.914099	0.828666	0.869737
PGA19	orf19.2033	4.72881	7.15526	5.21462	3.15247	2.06168	2.46522	3.13891	3.67698	5.49684	4.07242	3.13011	3.03797	6.86166	2.95485	4.37676	2.52289	1.1337	2.19067	3.64165	2.56426	5.24086	2.97911	2.67584	2.67383	4.48878	3.98632	2.03826	3.04023	0.506861	2.95424	2.61035	2.89715	1.88873	0.338687	3.17263
PGA22	orf19.3738	1.28079	1.80908	1.03165	0.713502	0.792673	0.704314	1.2237	0.797597	1.08783	1.03307	0.520722	0.943849	2.19493	1.15436	0.820224	0.533405	0.399028	0.536398	2.29436	0.417936	1.04948	0.913484	0.558296	0.651605	0.875275	1.02255	0.354836	0.841667	0.378932	0.745935	0.838465	0.495	1.00491	0.758673	1.26846
PGA23	orf19.3740	1.30291	0.450292	1.78732	19.1992	0.483779	1.79446	0.729231	1.11795	1.56482	0.58155	0.482265	0.585169	119.301	0.731254	1.08491	0.698589	0.655193	0.579537	1.13607	0.822689	1.85406	0.605795	0.551865	1.77202	0.607933	0.939474	0.585606	1.19324	1.15271	0.525007	1.05801	2.05377	1.88961	0.844747	0.973733
PGA25	orf19.6336	1.26139	1.74259	1.16514	10.7883	0.552632	1.17691	1.37866	0.533543	0.791331	0.789001	0.277166	3.5791	1.05095	1.06385	0.754349	0.504537	0.759968	0.631339	1.82617	0.365227	1.21282	14.8446	0.659782	2.4913	1.80347	0.87051	0.310736	0.939328	0.452224	0.587457	0.688688	0.994656	0.904203	1.04504	1.23415
PGA26	orf19.2475	1.06494	2.51228	0.976819	1.01395	1.33611	0.815669	1.75915	1.06807	1.40058	0.721983	0.525624	1.1165	2.51187	1.00103	1.15609	0.713992	0.66682	0.864281	1.87988	0.319075	1.65914	0.983327	0.97076	1.57914	1.67607	0.9436	0.69635	1.08442	0.917954	0.939786	0.751602	1.62431	0.974132	0.952845	1.47579
PGA27	orf19.2044	1.05825	2.02887	1.22599	0.801864	1.04623	1.3764	1.2217	0.909924	1.19397	0.903127	0.658871	1.37361	1.89633	0.973246	0.939444	0.958078	0.747784	0.989236	1.69885	0.830838	1.21819	1.59391	0.978742	1.18724	1.01328	1.06584	0.688396	0.980829	0.97177	0.945678	0.938831	1.1065	0.983406	0.901162	1.24288
PGA28	orf19.5144	0.9405	1.58278	1.00805	0.607053	1.04129	0.875343	1.1495	0.81032	1.10387	0.774948	0.628581	0.965084	1.8129	0.95182	0.918135	0.606955	0.531756	0.708282	1.36659	0.494147	1.3013	1.22558	0.619792	0.924955	1.15238	0.616618	0.50942	0.835965	0.524516	0.607094	0.741032	1.41199	0.981865	0.825427	1.17707
PGA30	orf19.5303	1.00255	1.96415	0.784514	1.53421	3.67448	0.659115	1.3396	0.454132	1.21263	0.878962	0.371939	1.61466	1.38961	1.06524	0.776616	0.683941	0.481027	0.856108	1.56837	0.50616	1.53992	0.893198	0.61707	0.986209	1.46237	1.38756	0.410105	1.03574	0.456722	0.909854	0.734326	0.935112	1.32516	0.64461	1.23754
PGA31	orf19.5302	1.36956	2.25852	1.25955	1.03723	0.859213	0.980263	1.55731	0.748031	1.61563	0.873495	0.311354	1.94416	31.1015	1.0558	1.03909	0.472793	0.214594	0.485024	2.00708	0.448861	2.84844	2.11437	0.669757	1.5686	1.80692	0.867585	0.296226	1.16896	0.258309	0.982599	0.799998	1.12253	0.616558	1.67558	1.4309
PGA32	orf19.6784	1.07429	1.23428	1.44643	2.82026	1.11053	1.47067	1.05075	1.28143	1.31016	0.797586	0.77176	2.52491	0.94538	0.935821	0.961318	0.876164	0.933445	0.871202	1.43375	0.858532	1.17444	0.841123	0.823074	1.39215	0.933543	1.08626	0.814231	1.0487	1.13875	0.830526	0.933666	1.03945	1.03257	0.973351	1.21907
PGA33	orf19.876	1.25043	1.41341	1.08172	1.49306	1.22155	1.68788	1.11326	0.907887	0.979848	0.997244	1.04614	1.6607	3.55662	1.14691	1.07635	1.08047	1.10036	1.07508	0.990789	1.10082	0.962382	0.756572	0.979347	1.3454	1.3683	1.06164	1.11259	0.905263	0.954167	1.10497	0.947167	1.25137	1.06474	1.06541	1.03744
PGA34	orf19.2833	1.26387	0.720302	2.54866	0.526209	0.337731	0.142584	0.824057	0.941894	1.51422	0.366241	0.442986	0.676794	0.393804	0.509176	0.7454	0.429114	0.511814	0.571032	1.95823	0.776415	1.68069	0.172898	0.537846	0.748739	0.627915	0.810455	0.505728	1.0547	0.552987	0.556582	0.812027	3.16287	1.57689	0.45372	0.977579
PGA37	orf19.3923	0.928921	1.67857	1.31614	0.801568	1.06246	0.660821	1.22961	1.09016	1.80414	1.16063	0.645922	1.11025	2.59591	0.924588	1.08415	0.692461	0.538674	0.793536	2.70203	0.519053	1.5205	0.795243	1.18683	0.965251	1.32811	1.0279	0.6007	1.23689	0.350008	0.865012	0.85867	1.02395	0.906636	1.33255	1.39457
PGA38	orf19.2758	0.0172076	0.81241	1.03693	0.783451	0.613058	0.901197	1.03854	0.928785	1.01548	0.839639	0.868309	1.74342	0.386034	0.84004	0.85318	0.904443	0.903959	0.955841	0.911593	0.887637	0.987542	0.269484	0.945005	0.988245	0.759002	1.0278	0.770097	0.946762	1.15783	0.826469	0.992294	0.679385	0.858564	0.812416	0.980594
PGA39	orf19.6302	1.44543	1.89344	1.11811	0.893441	0.630954	0.763891	1.22594	0.523634	1.07423	0.781365	0.32942	0.623099	12.6764	0.813764	1.05197	0.393619	0.271664	0.606418	2.68459	0.353346	1.56301	1.09353	0.545641	0.811566	1.69524	0.782561	0.468705	0.958653	0.17689	0.834412	0.733329	1.17041	1.09546	0.897897	1.38338
PGA4	orf19.4035	1.04139	0.871594	2.47833	1.01786	0.901968	0.603808	0.926515	1.13597	1.15936	0.760765	0.831542	1.037	0.858637	0.880529	0.928335	0.932171	0.94428	0.929168	1.4061	1.01965	1.16703	0.776352	0.870973	0.985394	1.02844	0.935042	0.93957	1.07604	0.999312	0.881697	0.921247	1.42975	1.05833	0.810959	1.04415
PGA41	orf19.2906	0.836213	1.99154	1.01418	0.591128	1.24856	1.96945	0.995951	0.864445	1.00764	1.11585	0.697254	1.50814	2.99706	1.1274	0.90021	0.832652	0.601545	0.770504	1.44549	0.71823	1.1775	3.0835	0.633172	0.638276	1.19745	0.910705	0.683421	0.874154	0.827311	0.856336	0.88126	0.907152	1.04104	0.810187	0.993584
PGA42	orf19.2907	0.905507	2.50911	1.20272	0.623085	1.03723	0.83138	1.19984	0.622516	1.2688	0.745202	0.372832	0.922695	1.70382	1.50992	0.620072	0.435147	0.242566	0.449609	1.75501	0.489913	1.57203	1.00998	0.573968	0.750818	1.65505	0.811344	0.281401	0.851717	0.149365	0.708291	0.654937	1.50747	0.787243	0.880084	1.62884
PGA43	orf19.2910	1.05541	1.61816	1.0689	1.14297	0.957154	1.26504	1.15825	1.05113	1.02967	0.873968	1.04255	1.69458	1.28741	1.06428	1.19779	0.951158	0.918167	0.984202	1.22222	0.995504	1.02481	1.67063	0.995063	1.12395	1.33901	1.13352	1.01827	0.911497	0.892974	1.07707	0.9215	1.33503	1.05593	1.00466	1.21413
PGA44	orf19.1714	1.27188	2.14536	1.53088	0.899043	1.03655	0.798484	1.54123	0.960474	0.993845	0.944714	0.666074	1.16524	4.74195	0.965442	0.94676	0.89053	0.709101	0.805677	2.00776	0.365444	1.51969	1.94535	0.765018	1.77098	1.25701	1.23918	0.636867	0.891186	0.705097	0.801972	0.878013	0.935506	1.23904	1.03235	1.22484
PGA45	orf19.2451	1.19373	0.981755	1.77062	6.23373	0.819826	0.875538	1.08447	0.788279	1.37418	0.812701	0.608317	4.16885	1.22555	0.824398	0.986421	0.764544	1.12585	1.04905	1.46358	0.623627	1.31192	2.68955	0.719432	2.66573	1.43305	0.914205	0.878963	1.07244	2.02132	0.905137	0.865079	1.11685	1.68472	0.973367	1.05312
PGA46	orf19.3638	1.00429	1.81396	0.873601	1.66907	0.950866	0.879368	1.04359	0.799186	1.27168	0.553946	0.521634	0.826202	1.22158	0.804705	0.764056	0.555759	0.411689	0.646521	1.51543	0.415558	1.32499	0.607015	0.67493	0.858915	1.3392	0.684214	0.499402	0.765045	0.190544	0.767489	0.538995	1.24208	1.025	0.882637	1.2524
PGA48	orf19.6321	0.341507	0.670138	1.35309	0.541826	0.528967	0.247292	1.01058	1.19884	1.32991	0.927365	0.653913	0.656563	0.383505	0.83998	1.5166	0.800778	0.886776	0.754496	1.96184	0.898998	1.40863	1.19886	0.848259	0.949634	0.684237	1.1231	0.954136	1.16572	0.742115	0.863083	0.941021	2.80998	0.920512	0.922623	0.974844
PGA49	orf19.4404	1.19721	1.49524	0.704833	0.922939	0.750731	0.718847	0.953426	0.928033	0.947758	1.11127	0.797321	0.772212	1.21203	0.793751	1.02413	0.69234	0.585228	0.612703	1.3445	0.699061	1.1298	0.520181	0.642567	0.585115	1.12147	0.637442	0.411232	0.836011	0.200409	0.911354	0.509771	0.956426	0.790989	0.508295	1.08079
PGA5	orf19.3693	1.06148	1.95087	1.214	0.686558	0.738338	1.68937	1.08746	0.890602	1.43635	0.573424	0.780484	1.39321	2.65706	1.12805	0.938898	0.929478	0.787578	0.868411	1.27052	0.823187	0.789094	1.14943	0.798147	1.20588	0.725866	1.29769	0.719634	0.640497	0.394022	0.790831	1.33907	0.926156	0.692013	0.805407	1.17886
PGA50	orf19.1824	1.02101	2.23111	1.14356	0.762456	1.02388	0.64193	1.35149	0.758814	1.27717	0.583979	0.282647	0.86005	1.27164	0.871397	1.10432	0.403172	0.377333	0.485597	1.82081	0.345624	1.4142	0.928046	0.979685	1.13737	1.7078	1.06063	0.27477	1.20235	0.0947005	0.869973	0.82324	1.63827	1.21213	0.788499	1.40651
PGA52	orf19.1911	1.0506	0.858468	1.12563	1.19936	0.825887	1.44779	0.946455	0.932741	1.11032	1.06628	0.952434	1.18985	8.66772	0.999421	1.08962	1.04837	0.988954	0.990225	1.11704	0.952291	1.1217	1.0347	1.03416	1.00507	0.951066	1.01145	0.979239	1.05932	1.07843	0.932831	1.06916	1.09495	1.11844	0.998428	0.967288
PGA53	orf19.4651	0.834571	0.466682	0.995497	1.13581	1.03453	1.52235	1.1464	0.953656	0.911967	1.12709	1.03958	2.34084	0.764729	1.12138	0.991676	1.08296	1.0785	1.10018	0.791503	0.975093	0.904729	0.299436	1.00801	1.12862	1.15529	1.04356	1.20387	0.938785	1.16498	1.06994	1.01274	0.633211	0.811732	1.20767	1.02863
PGA54	orf19.2685	1.17956	0.443695	1.25171	1.06244	0.542466	2.33328	0.933192	1.00711	1.14074	0.550248	0.711835	2.14299	2.23642	0.714333	0.663656	0.752971	0.856066	0.943769	1.10467	0.888272	1.24371	0.574535	0.837731	1.04657	0.423739	1.05953	0.502229	1.02856	0.974903	0.656983	0.999547	1.48552	1.23808	0.590323	0.997566
PGA55	orf19.207	1.11871	1.68843	1.02253	0.805165	0.956041	1.05188	1.24327	1.0649	1.14134	1.00545	0.853731	1.32611	1.1792	1.04816	1.10649	0.904226	0.852789	1.11168	1.29571	0.848316	1.28854	1.29178	0.986338	1.10821	0.934741	0.923667	0.904826	1.01141	0.957219	0.94467	1.02712	1.08291	1.59753	0.952514	1.10941
PGA56	orf19.1105.2	0.78914	1.32386	1.15888	0.755734	0.856823	0.908177	0.985095	0.888224	1.05901	1.03463	0.909348	1.63986	1.00696	1.08895	1.07273	0.96973	1.03841	0.966808	1.03112	1.0152	1.04531	1.724	0.977852	1.66279	0.924767	1.00804	1.10382	0.971045	1.01657	0.970158	1.06206	1.16082	0.913275	1.16318	0.981595
PGA57	orf19.4689	1.18297	1.72024	1.29469	1.07638	0.778265	1.69871	1.38647	1.16928	1.36544	0.810937	0.570035	2.08713	3.03606	1.30111	0.760222	0.924633	0.632104	0.881033	1.80331	0.645138	1.28044	1.76482	1.00878	1.32808	1.51424	0.699722	0.722103	1.06222	0.503081	0.932668	1.0213	1.17758	0.796573	0.902817	1.38601
PGA58	orf19.4334	2.44771	1.78968	1.24114	12.08	1.48505	15.6355	1.20928	0.881504	1.29434	0.890066	0.588888	4.56806	43.2611	1.18501	0.924114	0.863355	0.626408	0.745167	1.08204	0.643675	1.24126	0.651219	0.855868	2.14472	0.464726	0.874393	0.703262	1.02031	0.747172	0.940508	0.897777	0.733641	1.01234	1.25661	1.0816
PGA59	orf19.2767	1.05275	1.09847	1.09015	0.689259	0.854093	1.01704	0.913001	0.791045	1.03524	1.1062	0.816718	1.34548	0.769874	1.14437	1.27759	0.878953	1.03705	0.776747	1.03787	0.897781	0.955129	0.771433	0.853422	1.55555	0.869804	0.899554	1.09603	0.897301	0.7528	0.775435	0.959503	0.840495	0.743267	1.18651	0.927231
PGA6	orf19.4765	1.01217	1.23194	1.14589	1.15339	0.848364	3.24136	0.910832	0.752459	0.894945	0.929397	0.898099	2.21969	3.46838	0.957331	0.819041	0.86783	0.969028	0.95301	0.700423	0.8418	0.896423	0.532032	1.0148	0.934541	0.418245	0.889769	0.86433	0.949293	0.986372	0.906755	1.17799	0.528047	1.06716	1.07127	1.00936
PGA60	orf19.5588	1.14533	3.66015	0.826364	0.731245	0.921096	0.922627	0.974063	0.789753	1.15935	0.927872	0.406465	0.907493	2.29951	0.744858	0.950567	0.633216	0.464743	0.716595	2.08264	0.489258	1.30953	1.78579	0.650389	0.938271	1.21919	0.65452	0.531277	0.991072	0.29786	0.629976	0.849026	1.31577	0.838016	0.788221	1.22273
PGA61	orf19.5762	1.00012	1.81183	0.894485	0.486094	1.14231	1.14277	1.35763	0.851216	1.18796	0.905975	0.592734	0.869569	1.11014	0.993563	0.792129	0.632887	0.658657	0.662281	1.40081	0.633519	1.2322	1.19426	0.761951	1.4222	0.875864	0.886769	0.593569	0.927063	0.677896	0.861541	0.935156	2.58016	0.86093	0.749152	1.39964
PGA62	orf19.2765	1.26235	1.16815	1.03677	1.28067	0.834623	1.83967	1.01718	0.970802	1.02209	0.974163	0.893416	1.4196	1.95935	0.944855	1.00175	1.00526	1.0071	0.998449	1.01812	1.0064	0.985876	1.1456	0.963731	1.24703	1.22055	1.11209	0.976185	1.02609	0.823711	0.910354	1.04622	0.775486	0.966921	0.985238	0.958141
PGA63	orf19.6217	1.03648	1.07904	1.00314	0.995654	1.10739	1.24987	1.01265	0.916305	0.970757	1.04615	0.978461	1.37121	0.97537	1.03334	0.825788	0.986408	1.1774	1.01976	0.979951	1.0029	0.951212	1.18829	1.06055	1.0944	0.914573	1.12757	1.03261	0.946517	1.1296	1.03171	1.0419	0.969956	0.922256	0.983773	1.01769
PGA7	orf19.5635	0.529478	0.924702	1.34769	0.0448942	0.811145	0.738784	0.897781	0.627149	1.0746	1.16126	1.01486	1.42578	0.578227	1.23622	1.00602	0.906997	1.15651	1.12832	1.29362	0.786599	0.83856	0.475369	1.13071	0.850126	0.406979	0.909194	1.47907	0.847687	0.862559	1.10748	0.924902	1.38167	0.973937	1.2202	0.992776
PHO89	orf19.4599	0.768994	0.717264	1.42965	0.0453477	0.695725	0.575009	0.953936	0.913609	1.40866	1.00991	0.722375	3.28364	0.52049	0.799232	1.04685	0.275644	0.752433	0.939261	1.80112	0.720399	1.60906	0.0561081	0.8434	1.12545	0.287447	0.877753	1.14409	1.02443	2.33729	0.935727	0.592235	0.389407	0.967632	0.751979	0.936589
PHR1	orf19.3829	0.987389	0.884509	1.31557	0.336563	0.974025	1.26958	0.993117	0.92488	1.19786	0.905077	0.751973	1.39945	1.79943	0.848008	0.842437	0.793673	0.910002	0.850494	1.27884	0.822883	1.15773	0.829025	0.899017	1.76766	0.38106	0.961805	0.78376	1.06895	0.997352	0.810105	0.944486	1.31864	1.07038	0.848378	0.977542
PHR2	orf19.6081	1.40441	1.47388	1.23515	7.05135	1.15003	4.77598	1.04588	1.06969	0.934486	0.869696	0.774148	3.77507	37.9889	1.14689	0.925307	1.32707	0.934666	1.08156	0.780061	0.863219	0.965367	0.984535	0.927442	2.53609	0.786192	0.87867	0.899081	1.05386	1.07106	0.784948	1.48317	0.55967	0.995821	1.13649	1.02745
PIL1	orf19.778	1.02484	0.679537	0.935186	1.18354	0.888532	0.522122	1.01826	1.06786	0.944359	1.01526	1.11865	0.981382	0.467658	1.05963	1.00219	1.15628	1.0783	0.892666	0.755188	1.06365	0.943805	0.429139	1.00731	1.13502	1.46644	1.01672	1.05295	0.975772	0.969305	1.02278	1.03515	0.860482	0.876042	0.974868	1.0274
PIN3	orf19.5956	0.94117	0.822763	1.17288	0.866398	0.872849	0.941392	1.13138	1.04633	1.15975	0.930374	0.922776	0.863002	2.36569	0.918343	1.11297	1.00297	0.960369	1.04374	1.28218	1.00334	1.18127	2.1283	0.950252	1.16504	0.822576	0.977146	1.00641	1.04641	1.02558	0.889012	0.845535	1.44463	1.15867	0.839503	1.00945
PIR1	orf19.220	0.0764524	1.02932	0.720208	0.884034	0.55023	0.604033	1.0303	1.11833	0.978537	1.00581	0.80688	0.73545	2.85304	0.873443	0.977341	0.90818	0.881288	0.94901	1.40029	0.725909	0.95503	0.242946	1.01962	1.63665	0.63543	1.0233	0.77223	1.03595	0.964193	0.90049	1.07274	0.761759	1.44601	0.885838	1.00324
PLB3	orf19.6594	0.891571	0.660029	1.27506	0.830669	0.757453	0.600348	0.992329	1.07485	1.17186	0.8486	0.812176	1.01995	2.33635	0.875407	0.937945	0.859645	0.886927	0.947791	2.06191	0.867129	1.22439	1.12062	0.929039	0.523382	0.74606	1.04889	0.851982	1.46613	0.940705	0.817824	0.913734	1.06535	1.10661	0.820892	1.02763
PLB4.5	orf19.1442	0.882419	0.529381	1.2809	2.02521	1.28748	0.97607	1.16781	1.17518	0.88828	0.705364	1.03386	2.41679	0.759658	1.16289	1.07665	1.36483	1.12515	1.21155	1.054	1.06965	1.01492	0.255019	1.02437	0.458869	1.79505	0.960339	0.907465	0.956118	1.02155	1.00867	1.41387	0.533027	1.21299	0.715677	1.14582
PLB5	orf19.5102	1.37681	0.874284	1.24145	1.65949	0.794105	1.05456	1.25589	1.01766	1.01149	0.756069	1.11912	0.943629	0.815776	0.911941	1.01342	0.961378	0.856903	0.876018	0.959885	0.963841	1.17996	0.368887	0.883945	0.983774	1.40633	0.83305	0.824151	1.04556	0.650698	0.968784	1.06756	1.39977	1.08505	1.67183	0.989177
PMT1	orf19.5171	0.902116	1.05937	1.03143	0.875495	0.97649	1.25834	0.986341	0.828887	0.933047	1.04657	0.976955	1.43342	0.83536	1.06108	0.878801	0.93062	1.03155	0.979062	0.945304	0.919943	0.881627	0.985836	1.06533	0.875868	0.727248	1.07028	0.951274	0.895641	1.01654	0.95261	1.01976	0.729734	0.881697	0.95771	0.973158
PMT4	orf19.4109	0.785613	1.18335	1.00019	0.79818	1.02801	1.35428	0.970381	0.910949	0.958776	1.03444	0.994275	1.36007	0.893043	1.05312	0.827947	0.92022	1.02646	1.02562	0.978916	0.922279	0.923269	0.867055	1.0454	0.824596	0.674904	0.990492	0.945753	0.893397	1.03819	0.985978	1.11932	0.861708	1.40724	0.927507	1.01764
PRA1	orf19.3111	6.82686	0.832458	0.133872	7.8305	0.0970304	0.0111538	1.08887	0.560481	0.799812	1.9592	4.68143	0.0271443	0.0357717	1.64784	1.12165	2.48618	1.53568	1.5946	0.672113	2.01246	0.970999	0.00973594	1.41261	0.0337152	7.6363	1.24777	1.25014	0.717213	0.00290963	1.5919	1.46385	0.059802	0.825276	1.31597	0.936418
QDR1	orf19.508	1.21481	1.62742	1.32725	0.907586	0.927379	1.18434	1.41243	0.843572	1.37189	0.890754	0.56665	1.10145	1.16782	1.68958	1.08769	0.39996	0.338625	0.75997	3.14853	0.411798	1.42948	0.623999	0.597147	0.965949	1.29064	1.14055	0.4357	0.953016	0.253421	0.761735	0.861778	1.35543	0.987185	0.882694	1.28908
RBD1	orf19.5234	1.04715	1.11784	1.13635	1.60993	1.04266	1.22996	1.13087	1.00429	1.06755	0.920302	0.975807	1.50237	2.82835	0.974706	0.824493	0.960577	0.937911	1.05302	1.01906	0.985816	1.06568	1.25921	0.990455	0.980077	0.918979	1.0172	0.796639	0.958976	0.993192	1.0661	0.969621	1.0259	1.1443	0.825421	1.11687
RBR1	orf19.535	2.66399	1.23724	0.666151	222.227	0.591285	0.296016	0.893173	0.935557	1.06358	0.732476	0.751107	0.406393	86.3211	1.05142	0.89969	0.822451	0.568451	0.764893	2.66383	0.938682	1.16518	0.553217	0.683482	3.85909	1.52223	0.776873	0.617882	1.14924	0.577716	0.657182	0.911255	0.749332	1.18487	0.989502	1.32187
RBR2	orf19.532	1.06484	0.881727	0.827756	4.25115	1.17125	1.458	0.923667	0.910879	0.921458	1.02009	0.85984	2.66021	7.65555	1.02856	0.706738	1.01372	1.07872	1.059	2.01013	1.04616	0.924824	1.62326	0.987977	1.43402	0.96514	1.05693	0.846662	0.971937	1.03273	0.998724	1.07738	0.57206	1.05871	1.16228	1.00405
RBR3	orf19.5124	0.992844	1.4346	1.01954	0.878124	0.927998	1.09972	1.12831	1.16142	1.18996	0.888998	1.07425	1.22863	1.58354	1.0483	0.903001	0.970599	0.986234	1.06815	1.04672	0.986176	1.12238	1.30926	0.98783	0.910921	0.974821	0.94104	0.839497	1.06941	1.03166	1.05898	1.03729	0.96135	1.09904	1.05623	1.11124
RBT1	orf19.1327	0.789952	0.62247	1.4982	0.108647	1.35173	0.219637	1.11564	1.42757	1.09034	0.581839	0.374096	0.424858	3.74432	0.698402	0.846435	0.582863	0.78091	0.635314	6.10969	0.579972	1.19883	6.67813	0.766054	1.73647	0.154135	1.07106	0.667503	1.12893	0.96501	0.725853	0.91312	4.35821	1.74888	0.660768	0.931178
RBT5	orf19.5636	0.674999	1.23206	1.32934	0.0424804	0.739136	0.825487	0.8294	0.730671	0.948106	1.15202	1.02276	1.50717	0.830879	1.09661	0.845571	0.949742	1.09776	0.976904	0.949314	0.845853	0.814047	0.450482	1.04385	0.968098	0.616316	0.941191	1.28698	0.845516	0.899134	1.04631	0.993116	0.945491	0.868166	1.23402	0.961365
RCT1	orf19.7350	0.976624	0.495592	1.14521	2.03257	1.11894	1.09416	0.97962	1.01265	1.05396	1.01429	1.11094	1.14233	3.86443	1.09812	0.864918	1.03643	1.14278	0.963454	0.821189	1.06879	1.05148	3.33537	1.00288	1.01358	1.30176	0.884586	1.0475	1.00783	0.879611	1.03004	1.33323	0.984968	1.21324	0.929581	1.08645
RFG1	orf19.2823	1.04013	0.776982	1.06432	1.22997	0.883508	0.825794	1.009	1.07155	1.00232	0.86203	0.904418	1.15165	1.02033	0.893144	0.82896	0.937864	0.939052	1.00297	1.37407	0.971262	1.04867	2.95088	0.923531	0.92449	0.956813	0.972346	0.754124	1.02892	0.868558	0.859913	1.00851	0.970089	0.927018	0.78988	1.03464
RHD3	orf19.5305	0.460668	0.989825	0.729726	0.402413	0.68531	0.228469	1.24673	1.0714	1.06508	1.29481	0.695122	0.796352	0.857848	1.09587	1.17562	0.822606	1.18973	0.910945	1.80033	0.424126	0.871592	0.277345	1.03614	1.08967	0.502318	1.51713	0.962661	1.07801	0.654489	0.900888	0.913343	0.505396	1.13385	0.925152	0.803079
RHR2	orf19.5437	0.926526	0.562953	1.65614	0.0901937	0.455691	2.26602	0.667695	0.798094	1.87491	1.37572	0.444518	0.680487	1.20544	0.38201	1.22627	0.507771	0.240312	0.429541	2.21858	0.478717	2.02047	0.629093	0.753953	1.35232	0.244736	0.943425	0.969984	1.34976	1.44441	0.768494	0.781277	1.6909	0.487105	0.935716	0.595432
RLM1	orf19.4662	1.05563	1.11112	1.12158	1.34018	0.930456	1.87522	1.15433	1.00438	1.07656	0.786367	1.07055	2.11246	2.24733	1.11054	0.925427	0.943003	0.974793	1.156	0.960004	0.970277	1.07226	0.986708	0.94926	1.01995	1.1127	1.06432	0.879945	0.959501	0.990285	0.953006	1.10505	1.01199	0.93408	1.01754	1.08615
RME1	orf19.4438	0.99278	1.79224	0.845272	0.622084	1.01471	0.5953	1.28522	1.05453	1.00454	0.806234	0.538103	0.67231	1.69764	1.03167	0.650019	0.533929	0.475894	0.759367	1.99065	0.432694	1.24326	1.92719	0.703829	1.1963	1.24436	0.808395	0.539643	0.959238	0.397393	0.701808	0.752007	0.826894	0.983165	0.802223	1.20446
RNR22	orf19.1868	1.36086	0.6176	0.917966	0.336916	1.12024	0.568687	0.71453	1.68738	1.21683	0.838613	0.597706	0.483813	0.696651	0.552716	1.02412	0.643009	0.553435	0.612604	1.48115	0.722373	1.38157	0.0482911	0.710858	0.791255	0.388677	0.648189	0.654379	1.27952	0.96875	0.736971	0.84823	2.10469	1.26149	0.674426	1.05271
SAP1	orf19.5714	0.991849	2.20431	0.888305	0.83281	1.16956	1.17503	1.23349	0.837157	0.941584	1.07388	0.692827	1.1032	2.07824	0.947486	0.814972	0.84814	0.809343	0.823855	1.43896	0.743399	1.00827	1.30531	0.806581	1.28119	1.30769	1.02143	0.684317	0.91842	0.582684	1.16336	0.942554	1.15468	0.955565	1.02794	1.17077
SAP10	orf19.3839	1.1552	1.52865	1.18578	1.24279	1.51912	3.53045	1.21237	0.9639	1.24522	1.13429	0.839946	1.97729	2.94984	1.09372	1.18781	0.989136	0.94165	0.95103	1.21189	1.0017	1.32989	0.537271	0.915302	1.25288	0.989402	0.978595	0.969554	1.25322	0.936181	1.00147	1.19895	1.31999	1.03175	0.873861	1.01114
SAP2	orf19.3708	1.60229	1.9072	1.362	3.24255	1.04855	0.862369	1.48463	1.12737	1.43644	0.956066	0.625597	0.869842	1.66174	1.30486	1.00168	0.746122	0.481395	0.91535	2.70853	0.519027	1.4894	0.79342	0.819126	1.12511	1.58844	1.07661	0.354988	0.999705	0.183787	0.618399	0.724537	0.935278	1.15757	0.984812	1.66817
SAP3	orf19.6001	1.07342	1.65214	0.955005	0.83672	0.922244	0.985484	1.1308	0.749504	1.17912	0.649356	0.422025	0.805765	1.95589	1.22359	0.755882	0.73894	0.476361	0.67508	1.34407	0.409574	0.934121	1.06151	0.513981	1.33873	1.31001	0.709274	0.585313	0.814994	0.252446	0.799447	0.845217	0.9484	0.641042	0.769332	1.02038
SAP4	orf19.5716	2.11087	0.972703	4.73159	10.0907	0.425402	0.274625	0.786537	1.17153	2.58707	0.49549	0.211154	0.378767	4.78216	0.688077	0.825693	0.234965	0.359233	0.344133	1.33914	0.501056	3.71499	1.11736	0.391577	1.20693	0.694381	1.11064	0.245075	2.18866	5.20402	0.354588	1.02988	3.05562	1.23857	0.446671	0.903675
SAP5	orf19.5585	1.01094	0.109524	2.59504	1.87443	0.18585	0.662797	0.672574	1.2306	2.34748	0.144128	0.264854	0.176411	0.65476	0.424167	0.469208	0.323403	0.58776	0.234207	1.06825	0.96166	2.2793	0.0971065	0.473483	0.305531	0.0977349	0.827054	0.270486	1.58293	1.77537	0.315733	0.829012	1.77131	2.3082	0.194375	1.06586
SAP6	orf19.5542	1.21397	0.405841	4.19027	0.977488	0.202368	0.315214	0.489218	0.842501	2.39217	0.191091	0.122222	0.165693	2.20659	0.375997	0.561951	0.207139	0.377595	0.200341	1.68136	0.468774	2.89049	0.532588	0.37558	0.726228	0.230798	1.0086	0.238031	2.22209	3.48691	0.304941	1.2047	4.89007	1.80264	0.199024	0.924046
SAP8	orf19.242	1.12998	1.49791	1.23288	1.04433	1.08748	0.850581	1.15775	1.08554	1.22713	0.957404	0.695417	0.962172	1.55656	1.27345	0.947968	0.998937	0.824435	1.08332	1.62778	0.112178	1.28177	1.20359	0.917354	1.59811	1.10168	0.85916	0.786465	0.999521	0.621745	1.03601	1.11687	0.500191	1.20078	1.05154	1.1954
SAP9	orf19.6928	0.896064	0.778038	1.04047	0.670848	0.819829	0.875213	1.00257	1.04058	1.17337	1.07531	0.916885	1.07921	5.10119	1.01776	1.05162	1.00548	0.981973	1.03621	1.52317	0.91839	1.10986	0.555658	1.01032	1.28936	0.766287	1.00805	0.957369	1.0146	1.07619	0.915918	0.993888	1.13431	0.879355	0.938549	1.00711
SCW11	orf19.3893	0.0212303	0.949689	0.924156	0.80817	0.760959	0.184856	1.01395	0.851726	0.906973	1.01808	0.955666	1.13616	0.447039	0.969576	0.934414	0.984786	1.02416	1.07461	1.11223	0.84365	0.895191	0.105729	1.07547	1.08715	0.675807	1.00725	0.838556	0.949936	0.995322	0.924344	1.36392	0.537424	0.926989	0.916407	1.02636
SCW4	orf19.2941	1.45901	2.08861	1.13495	9.08901	1.13066	1.41724	1.3755	0.825883	1.22521	1.23614	0.678829	4.73796	1.42527	1.18328	0.787495	0.906325	1.08761	1.03963	1.90974	0.698658	1.81158	3.01152	0.845325	3.12368	1.50477	1.19241	0.654837	0.823706	0.557066	0.928476	0.878414	1.21152	1.02422	0.897036	1.62157
SGA1	orf19.1719	1.01102	0.920002	1.15679	0.551763	0.792063	0.903312	0.922917	1.13788	1.12789	0.853345	0.721978	1.10696	0.727785	0.747749	0.948215	0.874386	0.820402	0.946712	1.17992	1.02224	1.09873	0.479929	0.849416	1.13131	0.833236	0.991681	0.816932	1.03132	0.842503	0.845998	0.805114	1.08121	0.90062	1.06894	1.05648
SKO1	orf19.1032	1.04352	1.34395	1.11487	0.884515	0.953343	1.09137	0.928211	0.902409	1.12725	0.851172	0.787176	1.53683	1.50743	0.940403	0.927957	0.878053	0.909039	1.01077	1.14602	0.894277	1.02433	0.738661	0.944397	1.09207	0.993205	0.930275	0.86263	0.858947	0.821867	0.893527	1.01911	0.914773	0.796613	1.01075	1.05747
SMF3	orf19.2069	0.873175	1.19883	1.01196	0.942851	0.951153	1.38175	0.955087	0.892571	0.969999	0.940059	0.894018	1.42627	1.59461	0.925347	0.924158	0.926708	0.927424	0.902233	1.22984	0.824834	0.955728	1.05224	0.85576	1.0057	0.725571	0.91769	0.891425	0.954926	1.05427	0.959124	0.973821	1.12943	0.873102	0.940156	1.02397
SNF5	orf19.5871	1.034	1.42932	1.08641	1.27568	1.02959	1.2056	1.16141	1.00413	1.04112	1.02712	1.05236	1.43263	1.13971	1.10854	0.967497	1.12008	1.12053	1.11286	1.09942	1.09229	1.05546	0.105016	1.07747	1.13262	1.24395	1.06653	1.03227	1.02068	0.983844	1.04948	1.06677	0.905283	0.984784	1.00333	1.20202
SOD4	orf19.2062	1.02494	1.18011	0.916924	5.00534	1.46172	1.12066	1.6946	1.15603	0.877172	0.894433	1.59933	1.18858	4.78757	1.85864	1.13207	1.92292	1.79394	1.8797	0.648179	1.85051	0.916843	2.28881	1.42037	2.31058	1.17239	1.43436	1.17821	0.854904	0.829679	1.28701	1.38019	0.884601	1.46269	1.07121	1.09917
SOD5	orf19.2060	0.499445	0.0654018	1.95536	0.0108822	0.345164	0.0236763	0.570309	1.61022	1.79876	0.506602	0.482022	0.233224	1.36417	0.356836	0.763488	0.443998	0.478164	0.362157	1.21588	0.678815	1.62966	0.0623003	0.525359	0.151727	0.0188038	0.430903	0.403015	1.13866	0.84075	0.586426	0.537189	2.90386	1.30806	0.280878	0.906775
SOD6	orf19.2108	0.439866	0.502452	1.15541	0.119076	0.244657	0.117514	0.861922	1.06407	1.77073	0.736439	0.306105	0.299204	0.682494	0.66334	1.38576	0.514575	0.700928	0.731096	2.74343	0.363792	1.6736	0.995699	0.781577	0.685199	0.236707	1.00533	0.630756	1.23206	0.562323	0.582402	0.842339	1.55326	0.867923	0.765807	0.947058
SPR1	orf19.2237	0.748031	1.86162	0.894588	0.591053	1.16774	0.550934	1.23324	0.809162	1.31582	0.799258	0.310598	0.745255	0.847903	0.99046	1.0145	0.401844	0.461019	0.763904	1.5445	0.447148	1.4792	0.666228	0.71277	1.227	1.57473	0.825498	0.383627	1.06207	0.199304	0.721636	0.829576	1.14259	1.23021	0.718618	1.1616
SPT14	orf19.8117	0.96964	1.50899	1.07571	1.04705	1.03653	0.945429	1.18598	1.10365	1.18105	1.03597	0.994631	1.30558	1.30813	1.11945	1.06671	1.0609	1.07003	1.15289	1.82844	1.14545	1.22932	1.41364	0.904126	0.912171	1.1004	1.08796	1.18367	1.11039	1.04691	1.0257	1.04744	1.41192	1.19017	1.02875	1.22373
SSK1	orf19.5031	0.953899	0.776854	1.13934	0.883787	0.915974	0.886669	1.04416	1.05937	1.15305	0.910128	0.804615	0.950819	1.11502	0.826769	1.00134	0.841362	0.783075	0.988971	1.07082	0.880192	1.15765	1.12403	0.906317	0.888015	0.940467	0.938855	0.912373	1.05414	0.896665	0.852065	0.949986	1.31309	0.863335	0.875951	1.01985
SSK2	orf19.3776	0.948157	1.1599	1.05098	1.12437	1.02694	1.77531	1.0394	1.08786	0.990482	0.946981	1.03536	2.05949	1.24266	1.06165	0.834321	1.04487	1.04739	1.12901	1.00527	1.02588	1.01279	0.956653	0.996748	1.13781	1.0141	1.02824	0.965865	0.965745	0.99555	1.00487	1.01332	1.01357	0.988535	0.886727	1.0054
SSR1	orf19.7030	0.898018	0.777203	1.11254	0.741551	1.00519	1.10599	1.01578	0.95127	0.967164	0.965956	0.923114	1.08172	1.62548	0.976433	0.880823	0.92939	1.02557	1.01695	0.949477	0.946076	0.963751	1.59177	0.960613	1.09841	0.842918	0.944959	0.951816	1.0128	0.910299	0.913962	0.93336	1.01515	1.03266	0.917245	0.976123
STF2	orf19.2107.1	0.563435	0.689498	1.2284	0.200866	0.50192	0.0779182	0.785843	1.31454	1.3689	0.972024	0.54805	0.390904	0.508567	0.851893	1.48869	0.858795	0.963123	0.844066	1.85647	0.85334	1.2858	0.707869	0.866433	1.09294	0.463844	0.94491	0.895113	1.18806	0.625296	0.850979	0.958404	1.44419	1.11324	0.814868	1.0183
STP4	orf19.909	1.35764	1.22886	1.22407	0.708386	0.78264	1.00557	1.23458	0.939172	1.1235	1.42548	0.918325	0.73433	3.3484	0.907622	1.38608	0.912953	0.820461	1.02797	1.43905	0.916658	1.32031	1.23917	1.00314	1.40219	0.804384	1.1112	1.02122	1.02443	0.688486	0.938922	0.958984	0.792982	0.609904	1.08712	0.893453
SUN41	orf19.3642	1.00537	0.593881	1.3565	0.859884	0.696824	0.736691	0.920355	1.08466	1.11033	0.699573	0.790132	1.22701	0.958558	0.780666	0.821848	0.819981	0.860229	0.938852	1.25227	0.917281	1.22433	0.791928	0.853389	1.43243	0.66851	0.905411	0.6818	1.02194	0.989229	0.799457	0.9715	1.89702	1.124	0.731177	1.02684
TEC1	orf19.5908	0.674166	0.979474	1.05246	0.382445	0.567568	0.665011	1.37892	0.917986	1.28475	0.90756	0.770277	0.54758	0.495466	1.0027	1.72293	0.68937	0.887498	1.11115	2.2498	0.650198	1.50465	4.25299	0.860137	1.03645	0.0480178	1.11269	1.14662	0.918397	0.702083	0.825882	0.759505	1.9378	0.796138	0.953776	0.857155
TOR1	orf19.2290	0.940212	1.30985	0.989226	0.932911	0.895907	1.0459	1.07762	0.999489	1.02625	0.973826	0.936806	1.17542	1.42627	1.02174	0.979117	0.981139	1.00667	1.02674	1.07322	0.878006	1.05959	1.38416	0.919426	1.28681	1.00176	0.997497	1.00641	0.978193	1.04145	0.920778	1.04918	1.09841	1.47894	0.931673	1.06583
TPK1	orf19.4892	0.832988	1.17145	0.977105	0.713744	0.825718	1.08859	1.12574	0.887861	1.30779	1.09612	0.83963	1.46161	1.96854	1.0409	1.26714	0.874708	0.92825	1.10399	1.32306	0.800512	1.14665	1.29411	0.957176	1.01309	0.830262	1.07223	1.07231	1.0113	0.979274	0.965224	0.949678	0.519726	0.824116	1.05812	0.933936
TPK2	orf19.2277	1.01916	0.940961	0.943255	1.50334	0.972571	0.898659	0.998817	1.0494	0.908378	0.994229	1.10824	1.05334	1.02651	0.994724	0.879461	1.13354	1.02765	1.03875	0.831271	1.09039	0.913555	0.738778	1.06837	0.94232	1.41715	0.994144	0.922686	1.00361	0.89107	1.01048	1.05561	0.945967	1.24563	0.978664	1.03778
TPO3	orf19.4737	0.926032	1.19609	0.877528	0.971732	0.906125	2.04442	0.952298	0.803714	0.969947	1.14497	0.778612	0.759683	6.21364	0.968743	1.11378	0.948571	0.881142	0.896403	2.0882	0.628506	1.01209	1.75509	1.07011	1.97312	1.38279	1.05646	1.0842	0.98747	1.05407	0.973017	1.03863	0.825056	0.689282	1.13683	0.925247
TRR1	orf19.4290	0.838469	1.06821	1.15715	0.727879	1.09701	1.8197	1.03494	0.942142	1.08835	1.01813	0.995155	2.23836	1.6742	0.996554	0.857053	0.991627	1.03594	1.04734	1.0262	0.941964	0.946332	1.4436	1.04831	1.52814	0.552872	1.15515	1.05734	0.956798	1.06813	1.03818	1.0105	0.977918	1.10867	1.06586	1.02448
TRX1	orf19.7611	0.649067	1.03464	0.90279	0.680735	1.06876	0.901769	0.844402	0.982333	0.917404	1.01995	0.975909	1.30307	1.36704	1.08121	1.00018	1.02928	1.00923	0.993736	1.24537	1.02383	0.85101	0.957153	0.958125	1.1105	0.827126	1.03734	1.1227	0.937797	1.00293	1.06854	0.922326	0.740609	0.934984	1.08346	0.946011
zfu2	orf19.6781	0.886361	1.03241	0.90855	0.644912	0.837873	1.06011	1.15701	0.917535	1.17985	0.880393	0.8154	1.22235	1.44712	0.858506	1.02149	0.804489	0.868084	0.991759	1.31033	0.789859	1.11326	3.49995	0.849783	1.28149	0.67729	0.0241201	0.792472	0.951232	0.992519	0.857769	0.893756	1.91363	0.943805	0.852743	0.995636
TUP1	orf19.6109	0.98088	1.13814	0.998694	1.20609	1.17062	1.3886	1.06832	0.970353	0.960966	1.01928	0.986573	1.21405	1.32014	1.06439	0.980662	1.06787	1.1112	1.0489	0.949082	1.03631	0.977563	1.12917	1.02731	1.2906	1.17041	1.03603	1.1159	0.953733	1.0645	1.02541	1.04144	0.955198	0.922228	1.02936	0.980352
TYE7	orf19.4941	1.14482	0.603625	1.19819	0.620546	0.594182	0.415844	0.822661	1.14472	1.09738	1.11356	0.683611	0.420659	0.194095	0.626681	1.06579	0.816289	0.616391	0.771936	1.49624	0.811941	1.22878	0.0609223	0.89305	0.66605	1.12167	0.894393	1.04966	1.07127	1.39275	0.870204	0.975388	1.16262	0.642378	0.872351	0.868635
UCF1	orf19.1354	0.878294	0.57933	1.1511	0.566048	0.458037	0.014269	0.717283	1.45121	1.15171	0.654915	0.638633	0.250186	0.120798	0.595715	1.0199	0.762409	0.728019	0.747534	1.3936	0.991744	1.09783	0.461222	0.786085	0.611926	1.15665	0.83512	0.636966	1.15648	0.641591	0.72433	0.856278	1.35538	1.78115	0.533486	1.03546
UEC1	orf19.4646	1.24024	2.11237	1.4967	0.690828	0.762826	1.41827	1.47252	0.821104	1.56564	0.790834	0.513813	0.679513	1.55451	1.13328	0.836624	0.645544	0.397453	0.688244	1.9982	0.483481	1.89464	0.928533	0.707003	1.13815	1.705	0.648192	0.362863	1.06534	0.355987	0.948247	0.897463	1.32577	0.655663	0.665353	1.54811
UGP1	orf19.1738	1.05216	0.762656	1.11556	1.09365	1.07638	1.19736	0.995358	1.04066	0.996056	0.881118	0.940477	1.08881	1.70343	0.922074	0.805786	0.981002	0.983679	0.959745	1.14975	0.989491	0.978958	0.767639	0.902679	1.23622	0.933548	1.03706	0.942343	0.990838	0.968978	0.930022	0.977454	1.28975	0.967485	0.835251	1.00513
UME6	orf19.1822	0.623582	0.636787	2.58477	0.519328	0.626583	0.20881	0.883549	1.09474	1.43753	0.42602	0.343901	0.464382	1.38697	0.591426	0.830329	0.499047	0.704646	0.550786	2.10211	0.799652	1.5568	1.47249	0.579483	0.564909	0.362228	0.711725	0.401774	1.1122	0.829182	0.539219	0.891087	3.00547	1.49458	0.471816	1.15914
UPC2	orf19.391	1.06924	1.1684	0.981695	0.99964	0.76162	0.687857	0.954434	1.19533	1.11121	0.921281	0.82681	0.971511	1.57815	0.984416	0.934465	0.923747	1.00864	1.00831	1.26126	0.921049	1.08089	0.853843	0.980033	0.807283	0.938687	0.925587	0.849836	1.20466	0.93561	0.908993	0.971899	0.951718	0.950848	0.923454	1.11041
UTR2	orf19.1671	0.997976	0.877185	1.17406	0.626527	0.920958	1.11216	1.00939	0.975453	1.09833	0.882477	0.869077	1.40161	4.14843	0.855816	0.886272	0.939946	0.913766	1.04409	1.15211	0.927235	1.04294	1.51453	0.927549	0.927655	0.566034	1.01877	0.85863	1.02125	0.962655	0.888324	1.01708	1.17516	1.16369	0.827736	1.03724
VPS17	orf19.3344	0.917889	1.45418	0.908096	0.90142	1.03663	1.09914	1.02624	1.00531	1.02329	1.00152	0.881813	1.34347	1.51243	0.965352	0.993256	0.945235	0.974253	1.03148	1.00599	0.939554	1.02033	1.29787	0.954951	1.04583	0.873868	1.13052	0.962727	1.02077	0.958101	0.9897	0.936532	1.01461	0.973272	0.973748	0.996509
VPS28	orf19.212	0.938189	1.25885	1.09438	0.80973	0.921054	1.05471	0.993146	1.01564	1.06545	0.970226	0.871403	1.376	1.11524	0.983794	1.02767	0.860991	0.836649	0.996084	1.12155	0.824775	1.06105	0.886135	0.943949	1.04447	0.997152	0.934323	0.936518	0.958749	0.912682	0.985718	0.929366	0.9863	1.14259	0.973767	1.00464
XYL2	orf19.7676	0.932625	0.527677	0.974893	0.289667	0.836233	0.171564	0.904843	1.20231	1.18534	0.889612	0.701354	0.354763	0.309876	0.82277	0.889277	0.824676	0.841809	0.80754	1.30743	0.880876	1.04533	0.403803	0.849783	1.34412	0.583649	0.854103	0.801816	1.06081	0.658187	0.808249	0.819052	0.867896	0.881907	0.769341	0.958267
YAK1	orf19.147	0.986257	0.959622	1.1484	0.919748	0.689974	0.826533	0.968704	1.14358	1.13773	0.952891	0.786867	0.884522	1.50286	0.76015	1.03109	0.877833	0.830686	0.973071	1.34086	0.89477	1.1181	1.26306	0.919129	0.870138	1.00437	1.03023	0.77584	1.03132	0.80608	0.800597	1.00546	1.11841	0.808856	0.853269	1.11296
YCK3	orf19.1127	1.07344	1.11864	0.994003	1.44983	0.959675	1.0665	1.15459	1.04994	1.03482	0.924375	1.06997	1.37537	1.4021	1.07718	0.975121	1.04771	1.05277	1.09803	0.952571	1.02944	1.03389	1.01048	1.07341	1.15621	1.2367	1.06044	0.956948	1.04495	1.01669	1.01604	0.973016	0.868625	1.41264	0.99399	1.08796
YHB1	orf19.3707	1.43398	0.405624	1.36981	0.501532	0.819637	0.371862	1.2215	1.74507	1.33847	0.667201	0.643693	0.609336	0.17601	0.783376	0.996021	0.926537	0.725498	0.832338	3.68051	1.14232	1.53876	0.186529	0.730188	0.711384	0.893884	0.9367	0.739276	1.14659	1.33828	0.812947	0.696077	2.07108	0.607385	0.612477	1.00542
YWP1	orf19.3618	0.901138	2.47386	0.636838	0.756267	1.1476	1.24857	0.927877	0.762969	0.630545	1.45692	1.03769	1.97587	1.10808	1.02441	0.888116	0.943695	1.02911	1.16941	1.04331	0.664129	0.617375	0.0708079	1.26311	2.15169	0.405895	1.12507	0.902878	0.983118	1.13568	1.08342	1.32569	0.0745069	1.28942	1.47809	0.957752
ZAP1	orf19.3794	2.82906	1.17703	0.637388	5.24015	0.592217	0.650389	1.30508	0.805193	0.696619	1.70848	2.64466	0.799748	0.947257	1.60796	0.67358	1.90859	1.26283	1.43652	0.838905	1.56581	0.60863	1.50689	1.22695	0.620212	4.67204	1.11205	0.795614	0.720105	0.00998062	1.48641	1.24348	0.324741	0.830386	1.0767	1.11052
ZCF28	orf19.4767	0.881499	1.20157	0.924391	0.844638	1.12584	1.12445	1.14017	0.959334	0.994881	0.904386	0.858109	1.49584	1.45244	0.917034	0.873307	0.944411	0.861029	1.04544	1.10002	0.949287	0.915221	1.2986	0.910827	1.18255	0.812833	0.975318	0.923368	0.957647	0.869718	0.0887913	0.912379	0.587072	0.972639	0.854576	0.967273
ZCF8	orf19.1718	0.901261	1.24997	1.06416	0.830133	1.02743	0.940808	1.13384	1.0321	1.00325	0.914525	0.938152	1.25733	1.26066	1.01575	1.0302	1.06354	1.05073	1.07373	1.13707	1.04144	1.05719	1.58251	0.96763	0.977174	0.790453	1.01241	0.900113	0.951934	0.891888	0.933719	0.926193	0.94738	0.945708	1.64726	1.12922
ZRT1	orf19.3112	7.01036	0.62681	0.162061	8.28184	0.11819	0.0261455	1.12342	0.577974	0.73178	2.17378	4.60842	0.055617	0.132248	1.63128	1.01501	2.62574	1.59814	1.65901	0.719808	2.02144	0.957269	0.031738	1.43563	0.0575961	7.13471	1.28038	1.11548	0.732733	0.00983478	1.61604	1.53015	0.0602468	0.863974	1.23123	0.99136
ZRT2	orf19.1585	3.31712	1.04858	0.590826	5.03	0.477155	0.34631	1.27894	0.79531	0.664434	1.61404	2.77657	0.434027	0.340765	1.5956	0.634463	2.09772	1.45498	1.70963	0.819947	1.68305	0.599914	0.274456	1.33085	0.435957	5.8189	1.15588	0.863938	0.737806	0.0854163	1.46412	1.43115	0.163209	1.07206	0.92866	1.12559

## Sheet: 4 gene clusters
Group1			Group 2			Group 3			Group 4
HYVIR	orf19		RAM	Orf19		ZAPT	orf19		CSTAR	Orf19
ADH5	orf19.2608		ACE2	orf19.6124		AOX2	orf19.4773		CRH12	orf19.3966
AGP2	orf19.4679		PGA38	orf19.2758		CSH1	orf19.4477		FGR23	orf19.1616
ALS1	orf19.5741		SCW11	orf19.3893		DDR48	orf19.4082		GCA1	orf19.4899
ALS3	orf19.1816		FGR41	orf19.4910		FDH1	orf19.638		HGT12	orf19.7094
CHT2	orf19.3895		CHT3	orf19.7586		IFD6	orf19.1048		HWP2	orf19.3380
CRH11	orf19.2706		orf19.5267	orf19.5267		orf19.1534	orf19.1534		HYR3	orf19.575
CRZ2	orf19.2356		PIR1	orf19.220		PRA1	orf19.3111		IFF3	orf19.4361
CSA1	orf19.7114		ASH1	orf19.5343		ZAP1	orf19.3794		IFF4	orf19.7472
CSA2	orf19.3117		ENG1	orf19.3066		ZRT1	orf19.3112		IFF5	orf19.2879
ECE1	orf19.3374		RHD3	orf19.5305		ZRT2	orf19.1585		IFF8	orf19.570
ECM331	orf19.4255		HSP104	orf19.6387					orf19.4652	orf19.4652
EXG2	orf19.2952		orf19.5282	orf19.5282					orf19.4653	orf19.4653
FAV2	orf19.1120		STF2	orf19.2107.1					orf19.4654	orf19.4654
GAL1	orf19.3670		orf19.5626	orf19.5626					orf19.6390	orf19.6390
HGT6	orf19.2020								orf19.7130	orf19.7130
HWP1	orf19.1321								orf19.7606	orf19.7606
HYR1	orf19.4975								PBR1	orf19.6274
IFE2	orf19.5288								PGA10	orf19.5674
MDR1	orf19.5604								PGA11	orf19.7609
orf19.5114.1	orf19.5114.1								PGA12	orf19.7597
orf19.670.2	orf19.670.2								PGA15	orf19.2878
PCK1	orf19.7514								PGA16	orf19.848
PGA13	orf19.6420								PGA18	orf19.301
PGA23	orf19.3740								PGA22	orf19.3738
PGA34	orf19.2833								PGA26	orf19.2475
PGA58	orf19.4334								PGA28	orf19.5144
PGA7	orf19.5635								PGA30	orf19.5303
PHO89	orf19.4599								PGA31	orf19.5302
PHR2	orf19.6081								PGA37	orf19.3923
RBR1	orf19.535								PGA39	orf19.6302
RBT1	orf19.1327								PGA41	orf19.2906
RBT5	orf19.5636								PGA42	orf19.2907
RHR2	orf19.5437								PGA44	orf19.1714
SAP4	orf19.5716								PGA46	orf19.3638
SAP5	orf19.5585								PGA49	orf19.4404
SAP6	orf19.5542								PGA5	orf19.3693
SOD5	orf19.2060								PGA50	orf19.1824
SOD6	orf19.2108								PGA57	orf19.4689
TEC1	orf19.5908								PGA60	orf19.5588
UCF1	orf19.1354								PGA61	orf19.5762
UME6	orf19.1822								QDR1	orf19.508
orf19.4941	TYE7								RME1	orf19.4438
orf19.1354	UCF1								SAP1	orf19.5714
orf19.1822	UME6								SAP2	orf19.3708
orf19.7676	XYL2								SAP3	orf19.6001
orf19.3707	YHB1								SAP8	orf19.242
									SPR1	orf19.2237
									UEC1	orf19.4646
