# Supplementary material for: Portrait of Candida albicans Adherence Regulators
Source: PLoS Pathog. 2012 Feb 16;8(2):e1002525. doi: 10.1371/journal.ppat.1002525 (PMC3280983; doi:10.1371/journal.ppat.1002525)
Supplement: Table S5 — Oligonucleotide sequences. Sequences of oligonucleotides used in this study are indicated, exclusive of nanoString probes. (XLSX) [file ppat.1002525.s007.xlsx]

## Sheet: Sheet1
Primer name
ZFU2-100 up F	AAC TCC AAA AAA AAA TGG CAA CTT TAA ATT TCT GGA TAA ACT TGT AAA CAA ATT CAT TAT CAT TAA TAT CAT AAT CTT CAT TAT CAT TTT CAT TTT CGC ATG TGG AAT TGT GAG CGG ATA
ZFU2-100 ds back	AAC AAT AAC AAT TAA TTA TAT CAA TAG TGC AAC TTC CCC CTC TCC CCC CTC CCC CCT ATT CCT CTC ATC TCA ATT TAT ACA TAT AGG TAT ACA CCT ATT TTT TTC CCA GTC ACG ACG TT
ZFU2 200 up F	AAC CCT GAA AAA AAA AAA ATT TGG CCT TGG AGC TTT AAC CCG CCT TAG CTG GTT TAA AAA TAA AAA ATT AAT TAT CAA ATT AAA ATT ACA TTT ATA AAA CTG TGG AAT TGT GAG CGG ATA
ZFU2 200 ds back	GTG GTT ACT TTT TCA TTG TTA CTT TTA TAT TTA TAT TTA CAT GCA AGT TAT GAA GAT ATA TAC CAA AAA GAA GTC TAG AAA ATT GAT TTC CTC GTC AAA CTT TTC CCA GTC ACG ACG TT
ZCF28 DEL F 100UPSTREAM	GTA CAT ATC TTT ATT TTA ATC TGA TTG AGT AAA GCT CAT ATT TAA CAT CCT TTT TTT TTC CCC CAA AAC TTA CAT TTA TTT TTG TAT CTA TTT TAA AAG ATG TGG AAT TGT GAG CGG ATA
ZCF28 DEL F 200UPSTREAM	GAT CCC CCA CAC ATA CAC ACA GAC ATA CGA AAA AAT TAG ATC TTA CTT AAA ATT ATC ACC ATT AAA CCA AAG AAA TTA CTC CAG GAT TAA GTT ATT ACA ATG TGG AAT TGT GAG CGG ATA
ZCF28 DEL BAcK 200DS	TCA AAG TTA TAA AAA TTT ATA AAT TTG ACA TTA TTA ATA TTT TTA ATC TTA GTA TAA TAT GAT TTC CCA CTT AAT TCA ATC AAT TTA TCA GTA GTA GTT GTT TTC CCA GTC ACG ACG TT
Arg81 del1 00 up	GCAATTAATTACATTAATCAAGTTCTTAATACTTATTGACATTACTACTATAACTAGTTAACATTTATGTTGTGATTTATATTTTCATTTAAATTCAAACTGTGGAATTGTGAGCGGATA
Arg81 Del 100 down	TCTAACAATGATTTTCTTAAATTTCTTTTCTATTTCTATATTCTTTACCTGTTTATATACTAATACTGTTACCTTGTGTGGTGGGGAGTTGACTATGGTTTTTCCCAGTCACGACGTT
ARG81 DEL 200 UP	CATCTCCGTCTTTGTATTCATTACATTACATTCAAACTTTAATAATAAATTTATATTTTGGCAAAAAATAAAGGGACTTCTACATACACACACAAGTTAGTGTGGAATTGTGAGCGGATA
ARG81DEL 200 DOWN	TTTTCTCTTTTATTTCATTTCATTTCGTGTCGATATTGGAATAAGCCTTGGAAAGGAAGAGGAAGAACAACAACAACTGATGTTCTTCAAAACATTTTCTTTTTCCCAGTCACGACGTT
SNF5 100 up f	TTT AAA TTC ACA TTG TCA ATT TTT CTT TCA CTT ATT TTT TTT TTT GTT TAT ACT TGT GCC GTA ATT ATA CTT TGA TTG AAA TTT TGT CTT GAC GTC AAC ATG TGG AAT TGT GAG CGG ATA
SNF5 100ds back	CAA CCA TAA CCC TGT GAA GTT TCC GAT TTG CCA AAT TCC TAA AAC TGT TAA CAA TAT ATA TAG CTA AAT AGT ACA TAC ACA AAT ACA ATG ATA CAT GAA TTT TTC CCA GTC ACG ACG TT
SNF5 200 up f	GAT ATC TTT GAC ACT TGC AAA CTT TAC TTA TCG TTG TCA CTA AAA AAG GTC GTG TAC AAA TTA CTT TTT TTC TGT TGG CTA ACT CTT TTT TTT TTT TTT GTG TGG AAT TGT GAG CGG ATA
SNF5 200 ds back	GCA AAA AAA GAT TTG GCG CCA AAA GGA AGT TCA AAT TGT TTG ACA TAT CTT GTG ACA AAT AAC AAG TCG TGC AAG AAT GCA AAA AAT ACG TTA GGT TGC ATT TTC CCA GTC ACG ACG TT
ZFU2 rt primers F	TCA AGA TGA ATT TGC TCT TAG ATT ATT
ZFU2rt primer back	TCA ATT GAT ATA ATT TCC CAT CCA
SNF5 rt primer F	AAC CCA TCA AGT TTG CCA GA
SNF5 rt promers back	GAC AAG TCG GGA ATG GTG TT
ACE2 RTPCR f	AAC ACT CCC ACA AAG CAA CC
ACE2 RTPCR b	TAT CCT CAT CCG GTC CTG TC
SNF5 COM BACK	CCT CAC TAA AGG GAA CAA AAG CTG GAG CTC CAC CGC GGT GTC CAT TAG AGA AAG ATA AGA TTC CT
SNF5 COM F UP	GAT GTT GTG TAA AAT GCA GCG TAG CCA TGA GCA CCA TAA ATA TCT TTG ACA CTT GCA AAC TTT A
ARG81 comp F	GAT GTT GTG TAA AAT GCA GCG TAG CCA TGA GCA CCA TAA GAT ATT GGT GAT ATT GAA TTT ATG
ARG81 comp b	CCT CAC TAA AGG GAA CAA AAG CTG GAG CTC CAC CGC GGT AAC ATG CAA CAT ACA ACA TAC TAC
ZFU217up detect	TCATTTTCATTTTCGCAATGTC
ZFU2 47down detect	CCCCCTATTCCTCTCATCTCA
crz2 9up detect	CTGTTACAAATGTTATCAACCATGTC
crz2 3' 1491 detect	TTTGATTTCTCCAACATTTACCC
arg81 10up detect	AAATTCAAACATGTCATCACCATC
arg81 30down detect	TACCTTGTGTGGTGGGGAGT
arg81 492up detect	GCCGGGATCAAAGTGTCTTA
zcf28 42up detect	TTCCCCCAAAACTTACATTTATTT
zcf28 50down detect	ATGTTGTCGTCATGGGAGTT
zcf28 476up detect	AGTCTCCACACGCATTTTCT
zcf34 70up detect	GAAGCGAGGGAACTTGAAAA
zcf34 32down detect	TTTGGCATGGAAGATTTGGT
zcf34 454up detect	CGATTGAGAGAGGTGGAGGA
try2 41up detect	TCTGCAACCAAATAATCAAACAA
try2 80down detect	CGGATCCAAATTCACTTTTTG
try2 527up detect	AAGACGCTGGTACGTTGGTC
snf5 28 up detect	TTGATTGAAATTTTGTCTTGACG
snf5 90 down detect	CCCTGTGAAGTTTCCGATTT
taf14 33 up detect	TGCTGCACAAGTCATTTGAA
taf14 6 down detect	GCTTCTTTAAGCTTCACCAGTGT
met4 41 up detect	TCACACAAACAAACAAACAAACA
met4 33 down detect	TTTTTGGTTTCCTTATATGACAGTTC
try6 29 up detect	CAGTATTGTTGTTCTTGCCACA
try6 24 down detect	CCCAGGGGGTAAAACAAGAA
dal81 42 up detect	ATATCTACCCGAATCTAATTCTACAAA
dal81 32 down detect	AATCATTTACAGAAAAACTGACACA
bcr1 66 up detect	TTTTCAAAAACAACAACTACAACAA
bcr1 89 down detect	CAACATCAAAAACATCACAAGACA
not3 50 up detect	TCTATTACTTTAACAGCCACTTGAAAA
not3 24 down detect	AACAACAACGATGGCAACAA
fgr27 48 up detect	TTGCATCTGCTATATCTTAATAAACAA
fgr27 43 down detect	CATAATGTCACACATCATTCATTAAC
cas5 44 up detect	TTCATCCCACCCCTTTGTT
cas5 37 down detect	AATAATACCGTCTTTTAATGCATAGTC
znc1 40 up detect	CAACCAAGCTTCACACTGACA
znc1 22 down detect	AAATTCAAAACCTCTTCCAGCA
ada2 44 up detect	CAAGTCTCTACTCCATACTAGGAAAAA
ada2 85 down detect	TTGGCAGAAATAATTGAACGTG
zcf15 35 up detect	CCGTACCCCCTCCATATCTA
zcf15 5 in 3' detect	TGGGTTTCACATCATATAAAATATCAC
czf1 36 up detect	TTTTCCATTTTCAACATCAAGTG
czf1 20 down detect	TCCCTCCAACACAGAGAAGC
try4 26 up detect	CTAAAAATTAAAATACCGAATTACACC
try4 91 down detect	ATCCGATAACACCCCATGAA
zcf39 21 up detect	TCAAACCTGACTCCGATAAACC
zcf39 48 down detect	TTCTGAGGAAGAACCTGAAGATTT
zcf31 34 up detect	TTCAATCCCCTTCGAACAGT
zcf31 36 down detect	CCTAAATCCACAAATTATGGTGAG
cas4 31 up detect	TCAAAAGTTTCAAAATTGAAGAATAAC
cas4 92 down detect	AAAAAGAATGGATTAGCCAAGTAAGA
fcr3 43 up detect	TCCAGTTCACTTGCCCTTTT
fcr3 38 down detect	TTCTTTTCCCTCTTTTAAACCGTA
try3 50 up detect	CCCTACCAAGATCAGTTGATTG
try3 49 down detect	TCAAAACGAACATTTTATTAAACCA
war1 46 up detect	TCTTTCAAAACAGAAACAAACACC
war1 24 down detect	GCTTTCCTTTCTTGACTCTTGG
zcf8 50 up detect	CCTTCCTTTTTCCCTGTCAA
zcf8 29 down detect	TCAATACAATTTACCCATATGTTTCC
leu3 20 up detect	CAGTGACCGCTGCAACTCTA
leu3 28 down detect	CTGTCATTTTGTGCCAATTCA
uga33 88 up detect	GCAAGAAACACGCCAAAAAT
uga33 37 down detect	TCTTACCCACTTATAGGTCAGCAG
suc1 32 up detect	TTTGCGTTGATTTTAAATGTTCA
suc1 43 down detect	CGTATAAACGCCGCTTGTTT
try5 40 up detect	CCATCTTCAACTCAACATCCA
try5 26 down detect	TGCCATTACTGGAAATGTTGC
PB48-F	GGGGCCATTATGTTTGAATG
PB48-R	GCCTCCATTCTTAGCATCCA
L141-F	CCAGCATCGACTTTCACTCA
L141-R	GCATGGCTCACTGACAGAGT
pTDH3 ZAP1 FOR:	CTTTAATTATTATTTCTTCTTCCCTACAGTTGTAATTTTCATTTATTTATCATTATACTATACTATACCCAGCATCATCATCATCGACAACAACAACAACATCAAGCTTGCCTCGTCCCC
pTDH3 ZAP1 REV:	AATCATCAAGATCATTGCAAAATACGTCTTTGCAAAAATCCAAGTCGTCCAACGCAGGACATGAAAAGTTGAAATTGGGTTGATTAGAAATAGGTTCCATATTTGAATTCAATTGTGATG
JRB227-TDH3	ATC CCA CAA GGA CTG GAG A
JRB228-TDH3	GCA GAA GCT TTA GCA ACG TG
Zap1 rtpcr f	CGG GTT CAT TCA GGA GAA AA
Zap1 rtpcr back	ACG ATT GTC CAC ATG CTT CA
QDR1 rtpcr1 f	CAG AGT GGT GCA TCT GCT TC
QDR1 rtpcr2 b	ACC AAA CCA AGA TCC GTG AG
PGA39 rtpcr2 f	CAT CAT CAT CAT CCA TTA TTA CCG
PGA39 rtpcr2 b	ATT ATG GGA AGT GGC AGC AG
19.4652 rtpcr1 F	TAT GAT GGT CCG ATC CCA AC
19.4652 rtpcr1 b	AAG CCT AAA ACC AAT CCC ATA A
UGA33 comp F	TTCACACAGGAAACAGCTATGACCATGATTACGCCAAGCTCATATCACACTTGACTTTTCG
UGA33 comp REV	TCGACCATATGGGAGAGCTCCCAACGCGTTGGATGCATAGGGATGCACAACATTCCTTCC
TRY2 comp F	TTCACACAGGAAACAGCTATGACCATGATTACGCCAAGCTGAAGAAGATATTGTGTATGG
TRY2 comp REV	TCGACCATATGGGAGAGCTCCCAACGCGTTGGATGCATAGTTATTGGCGTTGGTGTTCG
TRY3 comp F	TTCACACAGGAAACAGCTATGACCATGATTACGCCAAGCTGTGAGTCATTTATCGATATC
TRY3 comp REV	TCGACCATATGGGAGAGCTCCCAACGCGTTGGATGCATAGTATAATACATGGCTAATAGC
TRY4 comp F	TTCACACAGGAAACAGCTATGACCATGATTACGCCAAGCTCAATAATTTTAGTGTAGATTCAC
TRY4 comp REV	TCGACCATATGGGAGAGCTCCCAACGCGTTGGATGCATAGCTGTTATCAAACATTATATCAC
TRY5 comp F	TTCACACAGGAAACAGCTATGACCATGATTACGCCAAGCTCAACCACCACTATTGTTATGATA
TRY5 comp REV	TCGACCATATGGGAGAGCTCCCAACGCGTTGGATGCATAGGTAATGTTTGTGGGTGTGAA
TRY6 comp F	TTCACACAGGAAACAGCTATGACCATGATTACGCCAAGCTCCAATCCAGTTTGAAATAGCTTA
TRY6 comp REV	TCGACCATATGGGAGAGCTCCCAACGCGTTGGATGCATAGTATTGTCATTACTGGAATTCT
DAL81 comp F	TTCACACAGGAAACAGCTATGACCATGATTACGCCAAGCTTAACGTGTTGCGATATGTAGTA
DAL81 comp REV	TCGACCATATGGGAGAGCTCCCAACGCGTTGGATGCATAGATAAAATAGTTTATTATAC
ZCF34 comp F	TTCACACAGGAAACAGCTATGACCATGATTACGCCAAGCTGATATTTGTATCTAAAAACCTG
ZCF34 comp REV	TCGACCATATGGGAGAGCTCCCAACGCGTTGGATGCATAGAAATGTCCGAAACTTCTGCCATC
FCR3 comp F	TTCACACAGGAAACAGCTATGACCATGATTACGCCAAGCTACTAATTCGTTTCAGCCTTATT
FCR3 comp REV	TCGACCATATGGGAGAGCTCCCAACGCGTTGGATGCATAGGCCATAGAGAGTTATTAATTAG
ZCF8 comp F	TTCACACAGGAAACAGCTATGACCATGATTACGCCAAGCTTGCTAGAATCTTTCATTATG
ZCF8 comp REV	TCGACCATATGGGAGAGCTCCCAACGCGTTGGATGCATAGTGTGGGAATATTATGACTTTC
SUC1 comp F	TTCACACAGGAAACAGCTATGACCATGATTACGCCAAGCTCGCATTTTCTTTTCCTCAAACG
SUC1 comp REV	TCGACCATATGGGAGAGCTCCCAACGCGTTGGATGCATAGATATGGTTGAAGCCTTTTCTGG
